# Supplementary material for: A method of back-calculating the log odds ratio and standard error of the log odds ratio from the reported group-level risk of disease
Source: PLoS One. 2020 Mar 3;15(3):e0222690. doi: 10.1371/journal.pone.0222690 (PMC7053742; doi:10.1371/journal.pone.0222690)
Supplement: S1 Data — (XLSX) [file pone.0222690.s001.xlsx]

## Sheet: All
ID #	Treatment	Room	Pen #	Treated
1	B	1	1S	No
2	A	1	1S	Yes
3	B	1	1S	No
4	A	1	1S	No
5	B	1	1S	No
6	A	1	1S	No
7	B	1	1S	Yes
8	A	1	1S	No
9	B	1	1S	No
10	A	1	1S	No
11	B	1	1S	Yes
12	A	1	1S	Yes
13	B	1	1S	No
14	A	1	1N	Yes
15	B	1	1N	No
16	A	1	1N	No
17	B	1	1N	No
18	A	1	1N	No
19	B	1	1N	No
20	A	1	1N	Yes
21	B	1	1N	Yes
22	A	1	1N	No
23	B	1	1N	No
24	A	1	1N	No
25	B	1	1N	Yes
26	A	1	1N	No
27	B	1	1N	Yes
28	A	1	1N	No
29	B	1	2S	No
30	A	1	2S	No
31	B	1	2S	Yes
32	A	1	2S	No
33	B	1	2S	No
34	A	1	2S	No
35	B	1	2S	Yes
36	A	1	2S	No
37	B	1	2S	No
38	A	1	2S	No
39	B	1	2S	No
40	A	1	2S	No
41	B	1	2S	No
42	A	1	2S	No
43	B	1	2N	No
44	A	1	2N	No
45	B	1	2N	Yes
46	A	1	2N	No
47	B	1	2N	No
48	A	1	2N	No
49	B	1	2N	No
50	A	1	2N	No
51	B	1	2N	No
52	A	1	2N	No
53	B	1	2N	No
54	A	1	3S	No
55	B	1	3S	Yes
56	A	1	3S	No
57	B	1	3S	No
58	A	1	3S	No
59	B	1	3S	Yes
60	A	1	3S	No
61	B	1	3S	No
62	A	1	3S	No
63	B	1	3S	No
64	A	1	3S	Yes
65	B	1	3S	No
66	A	1	3S	No
67	B	1	3S	No
68	A	1	3S	No
69	B	1	3N	No
70	A	1	3N	No
71	B	1	3N	No
72	A	1	3N	No
73	B	1	3N	No
74	A	1	3N	No
75	B	1	3N	No
76	A	1	3N	No
77	B	1	3N	No
78	A	1	3N	No
79	B	1	3N	No
80	A	1	3N	No
81	B	1	3N	Yes
82	A	1	3N	No
83	B	1	3N	No
84	A	1	3N	No
85	B	1	4S	No
86	A	1	4S	No
87	B	1	4S	No
88	A	1	4S	No
89	B	1	4S	No
90	A	1	4S	No
91	B	1	4S	No
92	A	1	4S	No
93	B	1	4S	No
94	A	1	4S	Yes
95	B	1	4S	Yes
96	A	1	4S	Yes
97	B	1	4S	No
98	A	1	4S	Yes
99	B	1	4S	No
100	A	1	4S	No
101	B	1	4S	No
102	A	1	4S	No
103	B	1	4N	No
104	A	1	4N	No
105	B	1	4N	Yes
106	A	1	4N	No
107	B	1	4N	No
108	A	1	4N	No
109	B	1	4N	Yes
110	A	1	4N	No
111	B	1	4N	No
112	A	1	4N	No
113	B	1	4N	Yes
114	A	1	4N	Yes
115	B	1	4N	Yes
116	A	1	4N	No
117	B	1	4N	No
118	A	1	4N	No
119	B	1	4N	Yes
120	A	1	4N	No
121	B	1	4N	No
122	A	1	4N	Yes
123	B	1	5S	No
124	A	1	5S	No
125	B	1	5S	No
126	A	1	5S	No
127	B	1	5S	No
128	A	1	5S	No
129	B	1	5S	No
130	A	1	5S	No
131	B	1	5S	Yes
132	A	1	5S	Yes
133	B	1	5S	No
134	A	1	5S	No
135	B	1	5N	Yes
136	A	1	5N	Yes
137	B	1	5N	Yes
138	A	1	5N	No
139	B	1	5N	Yes
140	A	1	5N	Yes
141	B	1	5N	Yes
142	A	1	5N	Yes
143	B	1	5N	No
144	A	1	5N	No
145	B	1	5N	Yes
146	A	1	5N	No
147	B	1	5N	Yes
148	A	1	10N	No
149	B	1	10N	Yes
150	A	1	10N	No
151	B	1	10N	No
152	A	1	10N	No
153	B	1	10N	No
154	A	1	10N	No
155	B	1	10N	No
156	A	1	10N	No
157	B	1	10N	No
158	A	1	10N	No
159	B	1	11N	Yes
160	A	1	11N	No
161	B	1	11N	Yes
162	A	1	11N	Yes
163	B	1	11N	No
164	A	1	11N	No
165	B	1	11N	Yes
166	A	1	11N	Yes
167	B	1	11N	No
168	A	1	11N	No
169	B	1	11N	No
170	A	1	11N	No
171	B	1	11N	No
172	A	1	11N	No
173	B	1	12N	Yes
174	A	1	12N	No
175	B	1	12N	No
176	A	1	12N	No
177	B	1	12N	No
178	A	1	12N	No
179	B	1	12N	Yes
180	A	1	12N	No
181	B	1	12N	No
182	A	1	12N	No
183	B	1	12N	Yes
184	A	1	12N	No
185	B	1	12N	No
186	A	1	12N	Yes
187	B	1	12N	No
188	A	1	13N	No
189	B	1	13N	No
190	A	1	13N	No
191	B	1	13N	No
192	A	1	13N	No
193	B	1	13N	No
194	A	1	13N	Yes
195	B	1	13N	No
196	A	1	13N	No
197	B	1	13N	No
198	A	1	13N	Yes
199	B	1	13N	No
200	A	1	13N	No
201	B	1	14N	Yes
202	A	1	14N	No
203	B	1	14N	No
204	A	1	14N	No
205	B	1	14N	No
206	A	1	14N	No
207	B	1	15N	No
208	A	1	15N	No
209	B	1	15N	Yes
210	A	1	15N	No
211	B	1	15N	Yes
212	A	1	15N	No
213	B	1	15N	No
214	A	1	15N	No
215	B	1	15N	No
216	A	1	15N	No
217	B	1	15N	No
218	A	1	15N	No
219	B	1	15N	No
220	A	1	10S	No
221	B	1	10S	No
222	A	1	15N	Yes
223	B	1	10S	No
224	A	1	10S	No
225	B	1	10S	Yes
226	A	1	10S	No
227	B	1	10S	Yes
228	A	1	10S	No
229	B	1	10S	Yes
230	A	1	10S	No
231	B	1	11S	No
232	A	1	10S	No
233	B	1	11S	No
234	A	1	10S	No
235	B	1	11S	Yes
236	A	1	11S	No
237	B	1	11S	Yes
238	A	1	11S	Yes
239	B	1	11S	No
240	A	1	11S	Yes
241	B	1	11S	Yes
242	A	1	11S	No
243	B	1	10S	No
244	A	1	11S	No
245	B	1	10S	No
246	A	1	11S	No
247	B	1	10S	Yes
248	A	1	11S	No
249	B	1	10S	No
250	A	1	11S	No
251	B	1	12S	No
252	A	1	12S	No
253	B	1	12S	No
254	A	1	12S	Yes
255	B	1	12S	No
256	A	1	12S	No
257	B	1	12S	No
258	A	1	12S	No
259	B	1	12S	Yes
260	A	1	12S	No
261	B	1	12S	No
262	A	1	12S	No
263	B	1	12S	Yes
264	A	1	12S	No
265	B	1	13S	Yes
266	A	1	13S	No
267	B	1	13S	Yes
268	A	1	13S	No
269	B	1	13S	No
270	A	1	13S	Yes
271	B	1	13S	No
272	A	1	13S	No
273	B	1	13S	No
274	A	1	13S	No
275	B	1	14S	No
276	A	1	14S	No
277	B	1	14S	No
278	A	1	14S	No
279	B	1	14S	No
280	A	1	14S	Yes
281	B	1	14S	Yes
282	A	1	14S	No
283	B	1	14S	Yes
284	A	1	14S	No
285	B	1	14S	No
286	A	1	14S	No
287	B	1	14S	No
288	A	1	14S	No
289	B	1	14S	Yes
290	A	1	14S	No
291	B	1	14S	No
292	A	1	14S	Yes
293	B	1	15S	No
294	A	1	15S	No
295	B			No
296	A			No
297	B	1	15S	No
298	A	1	15S	No
299	B	1	15S	No
300	A	1	15S	No
301	B	1	15S	Yes
302	A	1	15S	No
303	B	1	15S	No
304	A	1	15S	Yes
305	B	2	1S	No
306	A	2	1S	No
307	B	2	1S	No
308	A	2	1S	No
309	B	2	1S	No
310	A	2	1S	No
311	B	2	1S	No
312	A	2	1S	Yes
313	B	2	1S	No
314	A	2	1S	No
315	B	2	1S	No
316	A	2	1S	No
317	B	2	1S	No
318	A	2	1S	Yes
319	B	2	2S	Yes
320	A	2	2S	Yes
321	B	2	2S	No
322	A	2	2S	No
323	B	2	2S	No
324	A	2	2S	Yes
325	B	2	2S	Yes
326	A	2	2S	No
327	B	2	3S	Yes
328	A	2	3S	Yes
329	B	2	3S	No
330	A	2	3S	No
331	B	2	3S	No
332	A	2	3S	Yes
333	B	2	3S	No
334	A	2	3S	No
335	B	2	3S	No
336	A	2	3S	No
337	B	2	4S	No
338	A	2	4S	No
339	B	2	4S	No
340	A	2	4S	No
341	B	2	4S	No
342	A	2	4S	No
343	B	2	4S	No
344	A	2	4S	No
345	B	2	4S	No
346	A	2	4S	No
347	B	2	4S	No
348	A	2	4S	No
349	B	2	4S	No
350	A	2	4S	Yes
351	B	2	5S	No
352	A	2	5S	No
353	B	2	5S	Yes
354	A	2	5S	No
355	B	2	5S	No
356	A	2	5S	No
357	B	2	5S	No
358	A	2	5S	Yes
359	B	2	5S	No
360	A	2	5S	No
361	B	2	5S	No
362	A	2	5S	Yes
363	B	2	1N	Yes
364	A	2	1N	No
365	B	2	1N	No
366	A	2	1N	No
367	B	2	1N	No
368	A	2	1N	No
369	B	2	2N	No
370	A	2	2N	Yes
371	B	2	2N	No
372	A	2	2N	No
373	B	2	2N	Yes
374	A	2	2N	Yes
375	B	2	2N	Yes
376	A	2	2N	Yes
377	B	2	4N	No
378	A	2	2N	Yes
379	B	2	3N	Yes
380	A	2	2N	No
381	B	2	3N	No
382	A	2	2N	No
383	B	2	3N	No
384	A	2	2N	Yes
385	B	2	4N	No
386	A	2	3N	Yes
387	B	2	3N	Yes
388	A	2	3N	No
389	B	2	3N	No
390	A	2	3N	No
391	B	2	2N	No
392	A	2	3N	No
393	B	2	3N	No
394	A	2	3N	No
395	B	2	3N	No
396	A	2	4N	No
397	B	2	2N	No
398	A	2	4N	No
399	B	2	2N	No
400	A	2	4N	No
401	B	2	4N	Yes
402	A	2	4N	No
403	B	2	4N	Yes
404	A	2	4N	No
405	B	2	4N	No
406	A	2	4N	Yes
407	B	2	4N	Yes
408	A	2	4N	No
409	B	2	4N	No
410	A	2	4N	No
411	B	2	5N	No
412	A	2	5N	No
413	B	2	5N	No
414	A	2	5N	Yes
415	B	2	5N	Yes
416	A	2	5N	No
417	B	2	5N	No
418	A	2	5N	No
419	B	2	5N	Yes
420	A	2	5N	Yes
421	B	2	5N	No
422	A	2	10S	No
423	B	2	10S	Yes
424	A	2	10S	No
425	B	2	10S	No
426	A	2	10S	No
427	B	2	10S	No
428	A	2	10S	No
429	B	2	10S	No
430	A	2	10S	No
431	B	2	10S	No
432	A	2	10S	No
433	B	2	10S	No
434	A	2	10S	No
435	B	2	11S	No
436	A	2	11S	No
437	B	2	11S	No
438	A	2	11S	No
439	B	2	11S	No
440	A	2	11S	No
441	B	2	11S	No
442	A	2	11S	No
443	B	2	11S	Yes
444	A	2	11S	No
445	B	2	12S	No
446	A	2	12S	No
447	B	2	12S	No
448	A	2	12S	No
449	B	2	12S	No
450	A	2	12S	No
451	B	2	12S	Yes
452	A	2	12S	No
453	B	2	12S	No
454	A	2	12S	No
455	B	2	12S	No
456	A	2	12S	No
457	B	2	12S	No
458	A	2	12S	No
459	B	2	13S	No
460	A	2	13S	No
461	B	2	13S	No
462	A	2	13S	No
463	B	2	13S	Yes
464	A	2	13S	Yes
465	B	2	13S	No
466	A	2	13S	No
467	B	2	13S	No
468	A	2	13S	No
469	B	2	13S	No
470	A	2	13S	No
471	B	2	13S	Yes
472	A	2	13S	No
473	B	2	14S	Yes
474	A	2	14S	No
475	B	2	14S	No
476	A	2	14S	Yes
477	B	2	14S	No
478	A	2	14S	No
479	B	2	14S	Yes
480	A	2	14S	Yes
481	B	2	14S	Yes
482	A	2	14S	No
483	B	2	14S	No
484	A	2	14S	No
485	B	2	14S	No
486	A	2	14S	No
487	B	2	14S	No
488	A	2	14S	No
489	B	2	15S	Yes
490	A	2	15S	No
491	B	2	15S	No
492	A	2	15S	No
493	B	2	15S	No
494	A	2	15S	No
495	B	2	15S	No
496	A	2	15S	No
497	B	2	15S	Yes
498	A	2	15S	No
499	B	2	15S	No
500	A	2	15S	No
501	B	2	11N	No
502	A	2	11N	No
503	B	2	11N	No
504	A	2	11N	No
505	B	2	11N	No
506	A	2	11N	Yes
507	B	2	11N	No
508	A	2	11N	No
509	B	2	11N	No
510	A	2	11N	No
511	B	2	11N	No
512	A	2	11N	Yes
513	B	2	11N	No
514	A	2	11N	No
515	B	2	12N	No
516	A	2	12N	No
517	B	2	12N	No
518	A	2	12N	No
519	B	2	12N	No
520	A	2	12N	No
521	B	2	12N	Yes
522	A	2	12N	No
523	B	2	12N	Yes
524	A	2	12N	No
525	B	2	12N	No
526	A	2	12N	No
527	B	2	13N	No
528	A	2	13N	No
529	B	2	13N	No
530	A	2	13N	No
531	B	2	13N	No
532	A	2	13N	Yes
533	B	2	13N	No
534	A	2	13N	No
535	B	2	13N	Yes
536	A	2	13N	Yes
537	B	2	13N	No
538	A	2	13N	No
539	B	2	13N	No
540	A	2	13N	Yes
541	B	2	14N	No
542	A	2	14N	Yes
543	B	2	14N	No
544	A	2	14N	No
545	B	2	14N	Yes
546	A	2	14N	No
547	B	2	14N	No
548	A	2	14N	No
549	B	2	14N	Yes
550	A	2	14N	No
551	B	2	15N	No
552	A	2	15N	No
553	B	2	15N	No
554	A	2	15N	No
555	B	2	15N	No
556	A	2	15N	No
557	B	2	15N	No
558	A	2	15N	Yes
559	B	2	15N	No
560	A	2	15N	No
561	B	2	15N	No
562	A	2	15N	Yes
563	B	2	10N	No
564	A	2	10N	No
565	B	2	10N	No
566	A	2	10N	No
567	B	2	10N	No
568	A	2	10N	No
569	B	2	6S	No
570	A	2	6S	No
571	B	2	6S	No
572	A	2	6S	No
573	B	2	6S	No
574	A	2	6S	No
575	B	2	7S	Yes
576	A	2	7S	Yes
577	B	2	7S	No
578	A	2	7S	No
579	B			No
580	A			No
581	B			No
582	A			No
583	B			No
584	A			No
585	B			No
586	A			No
587	B			No
588	A			No
589	B			No
590	A			No
591	B			No
592	A			No
593	B			No
594	A			No
595	B			No
596	A			No
597	B			No
598	A			No
599	B			No
600	A			No
601	B	1	1S	Yes
602	A	1	1S	No
603	B	1	1S	Yes
604	A	1	1S	Yes
605	B	1	1S	No
606	A	1	1S	No
607	B	1	1S	Yes
608	A	1	1S	No
609	B	1	1S	No
610	A	1	1S	No
611	B	1	1S	No
612	A	1	1S	No
613	B	1	1S	No
614	A	1	1S	No
615	B	1	1N	No
616	A	1	1N	Yes
617	B	1	1N	Yes
618	A	1	1N	No
619	B	1	1N	No
620	A	1	1N	No
621	B	1	1N	Yes
622	A	1	1N	No
623	B	1	1N	No
624	A	1	1N	No
625	B	1	1N	No
626	A	1	1N	No
627	B	1	1N	No
628	A	1	1N	No
629	B	1	2S	No
630	A	1	2S	No
631	B	1	2S	No
632	A	1	2S	No
633	B	1	2S	Yes
634	A	1	2S	Yes
635	B	1	2S	No
636	A	1	2S	No
637	B	1	2S	No
638	A	1	2S	No
639	B	1	2S	Yes
640	A	1	2S	No
641	B	1	2S	Yes
642	A	1	2S	No
643	B	1	2N	Yes
644	A	1	2N	Yes
645	B	1	2N	No
646	A	1	2N	No
647	B	1	2N	Yes
648	A	1	2N	No
649	B	1	2N	Yes
650	A	1	2N	No
651	B	1	2N	No
652	A	1	2N	No
653	B	1	2N	No
654	A	1	2N	No
655	B	1	2N	No
656	A	1	2N	No
657	B	1	2N	Yes
658	A	1	2N	No
659	B	1	2N	Yes
660	A	1	2N	No
661	B	1	3S	No
662	A	1	3S	No
663	B	1	3S	No
664	A	1	3S	No
665	B	1	3S	Yes
666	A	1	3S	Yes
667	B	1	3S	No
668	A	1	3S	No
669	B	1	3S	No
670	A	1	3S	No
671	B	1	3S	No
672	A	1	3S	Yes
673	B	1	3N	Yes
674	A	1	3N	Yes
675	B	1	3N	Yes
676	A	1	3N	No
677	B	1	3N	No
678	A	1	3N	No
679	B	1	3N	No
680	A	1	3N	No
681	B	1	3N	Yes
682	A	1	3N	Yes
683	B	1	3N	No
684	A	1	3N	No
685	B	1	4S	Yes
686	A	1	4S	No
687	B	1	4S	Yes
688	A	1	4S	No
689	B	1	4S	No
690	A	1	4S	No
691	B	1	4S	Yes
692	A	1	4S	No
693	B	1	4S	Yes
694	A	1	4S	Yes
695	B	1	4S	No
696	A	1	4S	No
697	B	1	4N	No
698	A	1	4N	No
699	B	1	4N	Yes
700	A	1	4N	No
701	B	1	4N	Yes
702	A	1	4N	No
703	B	1	5S	No
704	A	1	5S	No
705	B	1	5S	No
706	A	1	5S	No
707	B	1	5S	No
708	A	1	5S	No
709	B	1	5S	No
710	A	1	5S	Yes
711	B	1	5S	Yes
712	A	1	5S	No
713	B	1	5S	No
714	A	1	5S	No
715	B	1	5S	No
716	A	1	5S	No
717	B	1	5N	Yes
718	A	1	5N	No
719	B	1	5N	Yes
720	A	1	5N	No
721	B	1	5N	Yes
722	A	1	5N	No
723	B	1	5N	No
724	A	1	5N	Yes
725	B	1	5N	No
726	A	1	5N	No
727	B	1	5N	Yes
728	A	1	5N	No
729	B	1	5N	No
730	A	1	5N	No
731	B	1	10N	Yes
732	A	1	10N	No
733	B	1	10N	No
734	A	1	10N	No
735	B	1	10N	No
736	A	1	10N	No
737	B	1	10N	Yes
738	A	1	10N	No
739	B	1	10N	Yes
740	A	1	10N	No
741	B	1	10N	No
742	A	1	10N	No
743	B	1	10N	No
744	A	1	10N	Yes
745	B	1	10N	No
746	A	1	10N	No
747	B	1	11N	Yes
748	A	1	11N	Yes
749	B	1	11N	No
750	A	1	11N	No
751	B	1	11N	No
752	A	1	11N	No
753	B	1	11N	No
754	A	1	11N	No
755	B	1	11N	No
756	A	1	11N	Yes
757	B	1	11N	Yes
758	A	1	11N	Yes
759	B	1	12N	No
760	A	1	12N	No
761	B	1	12N	No
762	A	1	12N	No
763	B	1	12N	No
764	A	1	12N	Yes
765	B	1	12N	Yes
766	A	1	12N	No
767	B	1	12N	No
768	A	1	12N	Yes
769	B	1	12N	No
770	A	1	12N	No
771	B	1	12N	Yes
772	A	1	12N	No
773	B	1	13N	No
774	A	1	13N	Yes
775	B	1	13N	No
776	A	1	13N	No
777	B	1	13N	No
778	A	1	13N	No
779	B	1	13N	Yes
780	A	1	13N	Yes
781	B	1	13N	No
782	A	1	13N	No
783	B	1	13N	Yes
784	A	1	13N	No
785	B	1	13N	No
786	A	1	13N	No
787	B	1	14N	No
788	A	1	14N	Yes
789	B	1	14N	Yes
790	A	1	14N	Yes
791	B	1	14N	Yes
792	A	1	14N	No
793	B	1	14N	No
794	A	1	14N	Yes
795	B	1	14N	Yes
796	A	1	14N	Yes
797	B	1	14N	Yes
798	A	1	14N	No
799	B	1	14N	Yes
800	A	1	14N	Yes
801	B	1	14N	Yes
802	A	1	14N	No
803	B	1	14N	Yes
804	A	1	14N	No
805	B	1	14N	Yes
806	A	1	14N	No
807	B	1	15N	Yes
808	A	1	15N	No
809	B	1	15N	Yes
810	A	1	15N	Yes
811	B	1	15N	No
812	A	1	15N	No
813	B	1	15N	Yes
814	A	1	15N	No
815	B	1	15N	Yes
816	A	1	15N	No
817	B	1	15N	Yes
818	A	1	15N	No
819	B	1	10S	Yes
820	A	1	10S	No
821	B	1	10S	Yes
822	A	1	10S	Yes
823	B	1	10S	Yes
824	A	1	10S	Yes
825	B	1	10S	No
826	A	1	10S	Yes
827	B	1	10S	No
828	A	1	10S	No
829	B	1	10S	No
830	A	1	10S	No
831	B	1	10S	No
832	A	1	10S	No
833	B	1	11S	No
834	A	1	11S	No
835	B	1	11S	No
836	A	1	11S	No
837	B	1	11S	No
838	A	1	11S	No
839	B	1	11S	No
840	A	1	11S	No
841	B	1	12S	Yes
842	A	1	12S	No
843	B	1	12S	No
844	A	1	12S	No
845	B	1	12S	No
846	A	1	12S	Yes
847	B	1	12S	No
848	A	1	12S	No
849	B	1	12S	No
850	A	1	12S	No
851	B	1	12S	No
852	A	1	12S	No
853	B	1	13S	No
854	A	1	13S	Yes
855	B	1	13S	Yes
856	A	1	13S	No
857	B	1	13S	No
858	A	1	13S	No
859	B	1	13S	No
860	A	1	13S	No
861	B	1	13S	No
862	A	1	13S	No
863	B	1	13S	Yes
864	A	1	13S	No
865	B	1	13S	No
866	A	1	13S	Yes
867	B	1	14S	No
868	A	1	14S	No
869	B	1	14S	Yes
870	A	1	14S	Yes
871	B	1	14S	Yes
872	A	1	14S	No
873	B	1	14S	No
874	A	1	14S	No
875	B	1	14S	No
876	A	1	14S	No
877	B	1	15S	No
878	A	1	15S	Yes
879	B	1	15S	No
880	A	1	15S	Yes
881	B	1	15S	No
882	A	1	15S	Yes
883	B	1	15S	Yes
884	A	1	15S	No
885	B	1	15S	No
886	A	1	15S	No
887	B	1	15S	No
888	A	1	15S	No
889	B	1	15S	Yes
890	A	1	15S	No
891	B	1	15S	Yes
892	A	1	15S	Yes
893	B	1		No
894	A	1		No
895	B	1		No
896	A	1		No
897	B	1		No
898	A	1		No
899	B	1		No
900	A	1		No
901	B	1	1S	No
902	A	1	1S	No
903	B	1	1S	No
904	A	1	1S	No
905	B	1	1S	No
906	A	1	1S	No
907	B	1	1S	No
908	A	1	1S	No
909	B	1	1S	No
910	A	1	1S	No
911	B	1	1S	Yes
912	A	1	1S	No
913	B	1	1S	No
914	A	1	2S	No
915	B	1	2S	Yes
916	A	1	2S	No
917	B	1	2S	Yes
918	A	1	2S	Yes
919	B	1	2S	No
920	A	1	2S	Yes
921	B	1	2S	Yes
922	A	1	2S	No
923	B	1	2S	Yes
924	A	1	2S	No
925	B	1	2S	No
926	A	1	2S	No
927	B	1	2S	Yes
928	A	1	2S	No
929	B	1	2S	No
930	A	1	2S	No
931	B	1	3S	Yes
932	A	1	3S	Yes
933	B	1	3S	No
934	A	1	3S	Yes
935	B	1	3S	No
936	A	1	3S	No
937	B	1	3S	No
938	A	1	3S	No
939	B	1	3S	No
940	A	1	3S	Yes
941	B	1	3S	No
942	A	1	3S	Yes
943	B	1	3S	Yes
944	A	1	3S	No
945	B	1	3S	No
946	A	1	3S	No
947	B	1	4S	Yes
948	A	1	4S	No
949	B	1	4S	No
950	A	1	4S	No
951	B	1	4S	No
952	A	1	4S	No
953	B	1	4S	No
954	A	1	4S	No
955	B	1	4S	No
956	A	1	4S	No
957	B	1	4S	Yes
958	A	1	4S	No
959	B	1	4S	No
960	A	1	4S	Yes
961	B	1	5S	No
962	A	1	5S	No
963	B	1	5S	Yes
964	A	1	5S	No
965	B	1	5S	No
966	A	1	5S	No
967	B	1	5S	No
968	A	2	5S	No
969	B	2	5S	Yes
970	A	2	5S	No
971	B	2	5S	No
972	A	2	5S	No
973	B	2	5S	No
974	A	2	5S	Yes
975	B	2	5S	Yes
976	A	2	5S	No
977	B	2	1N	No
978	A	2	1N	No
979	B	2	1N	No
980	A	2	1N	No
981	B	2	1N	Yes
982	A	2	1N	No
983	B	2	1N	No
984	A	2	1N	Yes
985	B	2	1N	No
986	A	2	1N	No
987	B	2	1N	Yes
988	A	2	1N	No
989	B	2	1N	No
990	A	2	1N	No
991	B	2	1N	Yes
992	A	2	1N	No
993	B	2	1N	No
994	A	2	1N	No
995	B	2	2N	No
996	A	2	2N	No
997	B	2	2N	No
998	A	2	2N	No
999	B	2	2N	No
1000	A	2	2N	No
1001	B	2	2N	No
1002	A	2	2N	No
1003	B	2	2N	No
1004	A	2	2N	No
1005	B	2	2N	No
1006	A	2	2N	No
1007	B	2	3N	No
1008	A	2	3N	No
1009	B	2	3N	Yes
1010	A	2	3N	Yes
1011	B	2	3N	Yes
1012	A	2	3N	No
1013	B	2	3N	Yes
1014	A	2	3N	Yes
1015	B	2	3N	No
1016	A	2	3N	Yes
1017	B	2	3N	No
1018	A	2	3N	Yes
1019	B	2	3N	Yes
1020	A	2	3N	No
1021	B	2	3N	Yes
1022	A	2	3N	No
1023	B	2	4N	No
1024	A	2	4N	Yes
1025	B	2	4N	Yes
1026	A	2	4N	No
1027	B	2	4N	No
1028	A	2	4N	No
1029	B	2	4N	No
1030	A	2	4N	No
1031	B	2	4N	Yes
1032	A	2	4N	No
1033	B	2	4N	No
1034	A	2	4N	No
1035	B	2	5N	Yes
1036	A	2	5N	Yes
1037	B	2	5N	No
1038	A	2	5N	Yes
1039	B	2	5N	Yes
1040	A	2	5N	Yes
1041	B	2	5N	Yes
1042	A	2	5N	No
1043	B	2	5N	Yes
1044	A	2	5N	Yes
1045	B	2	5N	Yes
1046	A	2	5N	No
1047	B	2	5N	No
1048	A	2	5N	No
1049	B	2	5N	No
1050	A	2	5N	Yes
1051	B	2	10S	No
1052	A	2	10S	No
1053	B	2	10S	No
1054	A	2	10S	No
1055	B	2	10S	No
1056	A	2	10S	No
1057	B	2	10S	No
1058	A	2	10S	No
1059	B	2	10S	Yes
1060	A	2	10S	No
1061	B	2	10S	No
1062	A	2	10S	No
1063	B	2	10S	No
1064	A	2	10S	No
1065	B	2	11S	No
1066	A	2	11S	No
1067	B	2	11S	No
1068	A	2	11S	No
1069	B	2	11S	No
1070	A	2	11S	No
1071	B	2	11S	No
1072	A	2	11S	Yes
1073	B	2	11S	No
1074	A	2	11S	No
1075	B	2	11S	No
1076	A	2	11S	No
1077	B	2	11S	No
1078	A	2	11S	No
1079	B	2	11S	No
1080	A	2	11S	No
1081	B	2	11S	No
1082	A	2	11S	Yes
1083	B	2	12S	No
1084	A	2	12S	No
1085	B	2	12S	No
1086	A	2	12S	No
1087	B	2	12S	No
1088	A	2	12S	No
1089	B	2	12S	No
1090	A	2	12S	No
1091	B	2	13S	Yes
1092	A	2	12S	No
1093	B	2	12S	No
1094	A	2	12S	No
1095	B	2	12S	No
1096	A	2	13S	No
1097	B	2	13S	No
1098	A	2	13S	No
1099	B	2	13S	No
1100	A	2	13S	Yes
1101	B	2	13S	No
1102	A	2	13S	No
1103	B	2	13S	No
1104	A	2	13S	No
1105	B	2	13S	No
1106	A	2	13S	Yes
1107	B	2	14S	No
1108	A	2	14S	No
1109	B	2	14S	No
1110	A	2	14S	No
1111	B	2	14S	No
1112	A	2	14S	No
1113	B	2	14S	Yes
1114	A	2	14S	No
1115	B	2	14S	No
1116	A	2	14S	No
1117	B	2	15S	No
1118	A	2	15S	No
1119	B	2	15S	No
1120	A	2	15S	No
1121	B	2	15S	No
1122	A	2	15S	No
1123	B	2	15S	Yes
1124	A	2	15S	No
1125	B	2	15S	No
1126	A	2	15S	No
1127	B	2	15S	Yes
1128	A	2	15S	No
1129	B	2	15S	No
1130	A	2	15S	No
1131	B	2	11N	No
1132	A	2	11N	Yes
1133	B	2	11N	Yes
1134	A	2	11N	No
1135	B	2	11N	No
1136	A	2	11N	No
1137	B	2	11N	No
1138	A	2	11N	No
1139	B	2	11N	No
1140	A	2	11N	No
1141	B	2	11N	No
1142	A	2	11N	No
1143	B	2	12N	No
1144	A	2	12N	No
1145	B	2	12N	No
1146	A	2	12N	No
1147	B	2	12N	No
1148	A	2	12N	No
1149	B	2	12N	No
1150	A	2	12N	No
1151	B	2	12N	No
1152	A	2	12N	No
1153	B	2	12N	No
1154	A	2	12N	No
1155	B	2	12N	No
1156	A	2	12N	No
1157	B	2	13N	No
1158	A	2	13N	No
1159	B	2	12N	No
1160	A	2	12N	No
1161	B	2	13N	Yes
1162	A	2	13N	No
1163	B	2	13N	Yes
1164	A	2	13N	No
1165	B	2	13N	Yes
1166	A	2	13N	No
1167	B	2	13N	No
1168	A	2	13N	No
1169	B	2	13N	No
1170	A	2	13N	No
1171	B	2	13N	No
1172	A	2	13N	No
1173	B	2	14N	Yes
1174	A	2	14N	Yes
1175	B	2	14N	No
1176	A	2	14N	No
1177	B	2	14N	Yes
1178	A	2	14N	No
1179	B	2	14N	No
1180	A	2	14N	Yes
1181	B	2	14N	Yes
1182	A	2	14N	Yes
1183	B	2	14N	No
1184	A	2	14N	No
1185	B	2	14N	Yes
1186	A	2	14N	No
1187	B	2	14N	Yes
1188	A	2	14N	No
1189	B	2	15N	No
1190	A	2	15N	No
1191	B	2	15N	No
1192	A	2	15N	No
1193	B	2	15N	No
1194	A	2	15N	No
1195	B	2	15N	No
1196	A	2	15N	No
1197	B	2	15N	No
1198	A	2	15N	No
1199	B	2	15N	No
1200	A	2	15N	No

## Sheet: Placebo
ID #	Sex	Treatment	Nursery	Room	Pen #	Wt In	Wt Out	Finish Wt	Lost	Comments	Date / Individual Treatment
1	Female	Placebo	Bartlett	1	1S	12	35.5	178		P1
3	Female	Placebo	Bartlett	1	1S	15	42.5	198.5		P1
5	Female	Placebo	Bartlett	1	1S	10.5	32.5	170.5		P1
7	Female	Placebo	Bartlett	1	1S	14.5	40.5	232.5			06 05 11 / Excede-Dex
9	Female	Placebo	Bartlett	1	1S	14	32.5	211		P1
11	Female	Placebo	Bartlett	1	1S	11.5	31	201.5		P1	06 03 11 / Excede-Dex
13	Female	Placebo	Bartlett	1	1S	15	41.5	214.5		P1
15	Female	Placebo	Bartlett	1	1N	15	42	246.5
17	Female	Placebo	Bartlett	1	1N	15	43.5	193
19	Female	Placebo	Bartlett	1	1N	12	47.5	167
21	Female	Placebo	Bartlett	1	1N	13	23	x			05 26 11 / Tylan-Oxy
23	Female	Placebo	Bartlett	1	1N	11.5	34	192
25	Female	Placebo	Bartlett	1	1N	12			Euthanized		05 30 11 / Excede-Dex
27	Female	Placebo	Bartlett	1	1N	10.5			Euthanized		05 06 11 / Excede
29	Female	Placebo	Bartlett	1	2S	12	47	266.5		P1
31	Female	Placebo	Bartlett	1	2S	13.5			Dead	P1	06 04 11 / Excede-Dex
33	Female	Placebo	Bartlett	1	2S	13.5	32	218		P1
35	Female	Placebo	Bartlett	1	2S	14			Dead	P1	06 09 11 / Excede-Dex
37	Female	Placebo	Bartlett	1	2S	12.5	31	176
39	Female	Placebo	Bartlett	1	2S	10.5	49	253.5		P1
41	Female	Placebo	Bartlett	1	2S	14	51	243		P1
43	Female	Placebo	Bartlett	1	2N	11.5	35	229		P1
45	Female	Placebo	Bartlett	1	2N	10	38	209.5			05 03 11 / Excede
47	Female	Placebo	Bartlett	1	2N	12.5	40.5	211		P1
49	Female	Placebo	Bartlett	1	2N	10	32.5	198.5		P1
51	Female	Placebo	Bartlett	1	2N	15.5	38.5	205.5		P1
53	Female	Placebo	Bartlett	1	2N	13	47	248		P1
55	Female	Placebo	Bartlett	1	3S	13.5			Euthanized	P1	06 03 11 / Excede-Dex
57	Female	Placebo	Bartlett	1	3S	13.5	41.5	214		P1
59	Female	Placebo	Bartlett	1	3S	15.5	23.5	205		P1	05 24 11 / Excede-Dex
61	Female	Placebo	Bartlett	1	3S	13	45	237.5		P1
63	Female	Placebo	Bartlett	1	3S	12.5	28.5	177.5
65	Female	Placebo	Bartlett	1	3S	14.5	40	228.5		P1
67	Female	Placebo	Bartlett	1	3S	12.5	39	191
69	Female	Placebo	Bartlett	1	3N	12	26	177
71	Female	Placebo	Bartlett	1	3N	13	33	217		P1
73	Female	Placebo	Bartlett	1	3N	14	42	207		P1
75	Female	Placebo	Bartlett	1	3N	12	34.5	212		P1
77	Female	Placebo	Bartlett	1	3N	12	32	204		P1
79	Female	Placebo	Bartlett	1	3N	13			Dead	P1
81	Female	Placebo	Bartlett	1	3N	12.5	28	x		P1	06 15 11 / Excede-Dex
83	Female	Placebo	Bartlett	1	3N	15	33	219.5		P1
85	Female	Placebo	Bartlett	1	4S	9.5	21.5	184.5		P1
87	Female	Placebo	Bartlett	1	4S	9	29	206
89	Female	Placebo	Bartlett	1	4S	9.5			Euthanized	P1
91	Female	Placebo	Bartlett	1	4S	9.5	45	222
93	Female	Placebo	Bartlett	1	4S	8.5	28	187.5		P1
95	Female	Placebo	Bartlett	1	4S	9.5			Euthanized	P1	06 04 11 / Excede-Dex
97	Female	Placebo	Bartlett	1	4S	9.5	26.5	x
99	Female	Placebo	Bartlett	1	4S	7.5	29.5	188
101	Female	Placebo	Bartlett	1	4S	10.5	37.5	231.5
103	Female	Placebo	Bartlett	1	4N	10	30	195
105	Female	Placebo	Bartlett	1	4N	9	23.5	x			05 04 11 Excede 05 05 11Tylan-Oxy
107	Female	Placebo	Bartlett	1	4N	9	37.5	215.5
109	Female	Placebo	Bartlett	1	4N	8.5	31.5	189		P1	06 05 11 / Excede
111	Female	Placebo	Bartlett	1	4N	8.5	29	192
113	Female	Placebo	Bartlett	1	4N	10	28	214.5			05 04 11 / Excede
115	Female	Placebo	Bartlett	1	4N	9	33	199			05 05 11 / Excede
117	Female	Placebo	Bartlett	1	4N	11	45.5	220
119	Female	Placebo	Bartlett	1	4N	8.5	23.5	182			05 26 11 / Excede-Dex
121	Female	Placebo	Bartlett	1	4N	10	36.5	220.5
123	Female	Placebo	Bartlett	1	5S	9	47.5	x
125	Female	Placebo	Bartlett	1	5S	9	26	205.5		P1
127	Female	Placebo	Bartlett	1	5S	8.5	33	195
129	Female	Placebo	Bartlett	1	5S	8.5	26.5	181
131	Female	Placebo	Bartlett	1	5S	9	27	192			05 05 11Excede 06 06 11Excede-Dex
133	Female	Placebo	Bartlett	1	5S	10	34	211.5		P1
135	Female	Placebo	Bartlett	1	5N	11	29	x			06 04 11 / Excede-Dex
137	Female	Placebo	Bartlett	1	5N	10.5	24.5	127			05 25 11 / Excede-Dex
139	Female	Placebo	Bartlett	1	5N	11	35.5	201.5			05 05 11 / Excede
141	Female	Placebo	Bartlett	1	5N	11			Dead		05 05 11Excede 05 17 11Excede05 23 11Excede-Dex
143	Female	Placebo	Bartlett	1	5N	11	35.5	203
145	Female	Placebo	Bartlett	1	5N	10	36.5	197.5			05 06 11 / Tylan-Oxy
147	Female	Placebo	Bartlett	1	5N	10.5			Euthanized		06 09 11 / Excede-Dex
149	Female	Placebo	Bartlett	1	10N	12.5	48.5	255			05 02 11 / Tylan-Oxy
151	Female	Placebo	Bartlett	1	10N	14	41.5	x
153	Female	Placebo	Bartlett	1	10N	15	35.5	130
155	Female	Placebo	Bartlett	1	10N	11.5	42	214		Naval infection
157	Female	Placebo	Bartlett	1	10N	11.5	34	201.5
159	Female	Placebo	Bartlett	1	11N	10.5	35	191			06 03 11 / Excede-Dex
161	Female	Placebo	Bartlett	1	11N	11.5	37	220			05 09 11 / Excede
163	Female	Placebo	Bartlett	1	11N	12.5	49	187
165	Female	Placebo	Bartlett	1	11N	14.5			Euthanized		05 17 11Tylan-Oxy05 21 11Tylan-Oxy
167	Female	Placebo	Bartlett	1	11N	11.5	41.5	237.5		RE Blue
169	Female	Placebo	Bartlett	1	11N	12	41.5	244.5		LE Orange
171	Female	Placebo	Bartlett	1	11N	14	42.5	221.5
173	Female	Placebo	Bartlett	1	12N	15	45.5	219.5			05 06 11 / Tylan-Oxy
175	Female	Placebo	Bartlett	1	12N	13.5	34.5	197
177	Female	Placebo	Bartlett	1	12N	12	32	219
179	Female	Placebo	Bartlett	1	12N	15	44	169.5			05 06 11 / Tylan-Oxy
181	Female	Placebo	Bartlett	1	12N	15.5	44	215
183	Female	Placebo	Bartlett	1	12N	15.5	52	259			05 29 11 / Excede
185	Female	Placebo	Bartlett	1	12N	12	49.5	238
187	Female	Placebo	Bartlett	1	12N	12.5	41.5	222
189	Female	Placebo	Bartlett	1	13N	16.5	42	225
191	Female	Placebo	Bartlett	1	13N	14.5	47.5	x
193	Female	Placebo	Bartlett	1	13N	14.5	44.5	250.5
195	Female	Placebo	Bartlett	1	13N	13.5	44	249
197	Female	Placebo	Bartlett	1	13N	13.5	37	220
199	Female	Placebo	Bartlett	1	13N	11.5	45.5	243
201	Female	Placebo	Bartlett	1	14N	11	42	230			06 10 11 / Baytril-Dex
203	Female	Placebo	Bartlett	1	14N	12	42	225
205	Female	Placebo	Bartlett	1	14N	11	45	216.5
207	Female	Placebo	Bartlett	1	15N	16.5	51.5	231
209	Female	Placebo	Bartlett	1	15N	13	40.5	164.5			06 03 11 / Excede-Dex
211	Female	Placebo	Bartlett	1	15N	15	46.5	234.5			06 04 11 / Excede-Dex
213	Female	Placebo	Bartlett	1	15N	13	36	200.5
215	Female	Placebo	Bartlett	1	15N	16.5	60	245
217	Female	Placebo	Bartlett	1	15N	11.5	35.5	206
219	Female	Placebo	Bartlett	1	15N	13.5	40	212.5
221	Female	Placebo	Bartlett	1	10S	14.5	44.5	217.5
223	Female	Placebo	Bartlett	1	10S	13	34.5	215.5
225	Female	Placebo	Bartlett	1	10S	12			Euthanized		05 17 11 / Tylan-Oxy
227	Female	Placebo	Bartlett	1	10S	10.5	31.5	193.5			06 06 11 / Baytril-Dex
229	Female	Placebo	Bartlett	1	10S	10.5	34	195			05 07 11 / Tylan-Oxy
231	Female	Placebo	Bartlett	1	11S	13	35.5	191.5
233	Female	Placebo	Bartlett	1	11S	13	49	244.5
235	Female	Placebo	Bartlett	1	11S	11.5	32.5	219.5			05 04 11 / Excede
237	Female	Placebo	Bartlett	1	11S	14.5	48	230.5			05 09 11 / Baytril-Dex
239	Female	Placebo	Bartlett	1	11S	11.5	39.5	202
241	Female	Placebo	Bartlett	1	11S	15	36.5	220			06 03 11 / Excede-Dex
243	Female	Placebo	Bartlett	1	10S	13	39	234
245	Female	Placebo	Bartlett	1	10S	14	40.5	202
247	Female	Placebo	Bartlett	1	10S	14	34.5	208		off test ?	05 04 11 / Tylan-Oxy
249	Female	Placebo	Bartlett	1	10S	11.5	28.5	193
251	Female	Placebo	Bartlett	1	12S	15.5	42	227
253	Female	Placebo	Bartlett	1	12S	13	41	230.5
255	Female	Placebo	Bartlett	1	12S	13	40	235
257	Female	Placebo	Bartlett	1	12S	13.5	39	218
259	Female	Placebo	Bartlett	1	12S	12.5	35	244			06 03 11 / Excede-Dex
261	Female	Placebo	Bartlett	1	12S	13	47	250
263	Female	Placebo	Bartlett	1	12S	16.5	38	174			05 16 11Tylan-Oxy05 26 11Tylan-Oxy
265	Female	Placebo	Bartlett	1	13S	12	45	212			05 04 11Excede 05 05 11Tylan-Oxy
267	Female	Placebo	Bartlett	1	13S	13.5			Dead		05 26 11 / Excede-Dex
269	Female	Placebo	Bartlett	1	13S	16.5	56.5	204.5
271	Female	Placebo	Bartlett	1	13S	15	56.5	250
273	Female	Placebo	Bartlett	1	13S	15	47.5	238
275	Female	Placebo	Bartlett	1	14S	15.5	42	226.5
277	Female	Placebo	Bartlett	1	14S	15	33.5	213.5
279	Female	Placebo	Bartlett	1	14S	14.5	47.5	x		single tag
281	Female	Placebo	Bartlett	1	14S	11.5	36	202			06 03 11 / Excede-Dex
283	Female	Placebo	Bartlett	1	14S	12	33	177.5			06 04 11 / Excede-Dex
285	Female	Placebo	Bartlett	1	14S	11.5	39.5	207.5
287	Female	Placebo	Bartlett	1	14S	12	35	206
289	Female	Placebo	Bartlett	1	14S	13.5	27.5	213			05 26 11 / Excede-Dex
291	Female	Placebo	Bartlett	1	14S	14	33	205.5
293	Female	Placebo	Bartlett	1	15S	14.5	52	258.5
295	Female	Placebo	Bartlett							deleted
297	Female	Placebo	Bartlett	1	15S	12.5	43	215
299	Female	Placebo	Bartlett	1	15S	15.5	43.5	223.5
301	Female	Placebo	Bartlett	1	15S	11			Euthanized		06 09 11 / Excede-Dex
303	Female	Placebo	Bartlett	1	15S	13	38.5	196
305	Female	Placebo	Bartlett	2	1S	12	33	188.5
307	Female	Placebo	Bartlett	2	1S	14.5	43	142.5
309	Female	Placebo	Bartlett	2	1S	11.5	44.5	237
311	Female	Placebo	Bartlett	2	1S	11.5	52.5	244
313	Female	Placebo	Bartlett	2	1S	12	36	176
315	Female	Placebo	Bartlett	2	1S	15.5	47	226
317	Female	Placebo	Bartlett	2	1S	16	44	131.5
319	Female	Placebo	Bartlett	2	2S	10.5	36	216			05 05 11 / Tylan-Oxy
321	Female	Placebo	Bartlett	2	2S	13.5	54.5	245		P1
323	Female	Placebo	Bartlett	2	2S	12.5	36.5	234.5		P1
325	Female	Placebo	Bartlett	2	2S	10.5	38.5	182		P1	05 03 11 / Excede
327	Female	Placebo	Bartlett	2	3S	12			Euthanized	P1	05 24 11 / Excede-Dex
329	Female	Placebo	Bartlett	2	3S	12	49	123.5		P1
331	Female	Placebo	Bartlett	2	3S	11	38.5	225.5		P1
333	Female	Placebo	Bartlett	2	3S	11.5	42	188.5		P1
335	Female	Placebo	Bartlett	2	3S	9.5	35.5	184		P1
337	Female	Placebo	Bartlett	2	4S	8.5	27.5	196.5
339	Female	Placebo	Bartlett	2	4S	9	37.5	220
341	Female	Placebo	Bartlett	2	4S	10	50.5	217.5		P1
343	Female	Placebo	Bartlett	2	4S	8	36.5	188.5
345	Female	Placebo	Bartlett	2	4S	10	42.5	207
347	Female	Placebo	Bartlett	2	4S	9.5	44.5	216
349	Female	Placebo	Bartlett	2	4S	9.5	42.5	224		P1
351	Female	Placebo	Bartlett	2	5S	7	38.5	208		P1
353	Female	Placebo	Bartlett	2	5S	8			Dead		05 07 11 / Tylan-Oxy
355	Female	Placebo	Bartlett	2	5S	7.5	37	220		P1
357	Female	Placebo	Bartlett	2	5S	8.5	40	211
359	Female	Placebo	Bartlett	2	5S	7.5	46	217		P1
361	Female	Placebo	Bartlett	2	5S	8	32	198
363	Female	Placebo	Bartlett	2	1N	13.5	29	146			05 05 11 / Excede-Dex
365	Female	Placebo	Bartlett	2	1N	12.5	35.5	158.5
367	Female	Placebo	Bartlett	2	1N	11			Dead
369	Female	Placebo	Bartlett	2	2N	13	51	253.5
371	Female	Placebo	Bartlett	2	2N	13.5	46	201
373	Female	Placebo	Bartlett	2	2N	13	32.5	205			05 26 11 / Excede-Dex
375	Female	Placebo	Bartlett	2	2N	17.5	59	*	*(233.5) (218.0)		05 26 11 / Excede-Dex
377	Female	Placebo	Bartlett	2	4N	9	33	154.5
379	Female	Placebo	Bartlett	2	3N	9.5			Dead		05 13 11/Excede 05 24 11 / Tylan-Oxy
381	Female	Placebo	Bartlett	2	3N	10.5	38.5	172
383	Female	Placebo	Bartlett	2	3N	13	36.5	240		P1
385	Female	Placebo	Bartlett	2	4N	14.5	42.5	*	*(233.5) (218.0)	P1 375 retag single
387	Female	Placebo	Bartlett	2	3N	13	52.5	234		P1	05 03 11 / Tylan-Oxy
389	Female	Placebo	Bartlett	2	3N	12	59	222.5		P1
391	Female	Placebo	Bartlett	2	2N	12	42.5	209
393	Female	Placebo	Bartlett	2	3N	13.5	46.5	230
395	Female	Placebo	Bartlett	2	3N	13	40.5	230		P1 375 LE & 395 RE
397	Female	Placebo	Bartlett	2	2N	13			Dead
399	Female	Placebo	Bartlett	2	2N	12.5	37	204
401	Female	Placebo	Bartlett	2	4N	10	34	201			05 03 11 / Excede
403	Female	Placebo	Bartlett	2	4N	9.5	31.5	199		P1	05 05 11 / Excede
405	Female	Placebo	Bartlett	2	4N	11	51.5	249
407	Female	Placebo	Bartlett	2	4N	9.5	30.5	178			05 30 11 / Excede-Dex
409	Female	Placebo	Bartlett	2	4N	9.5	44	226
411	Female	Placebo	Bartlett	2	5N	9	35	206.5
413	Female	Placebo	Bartlett	2	5N	8.5	36.5	208
415	Female	Placebo	Bartlett	2	5N	10	42	224			05 05 11 / Excede
417	Female	Placebo	Bartlett	2	5N	8.5	38.5	165		P1
419	Female	Placebo	Bartlett	2	5N	9	29.5	190			05 03 11 / Excede
421	Female	Placebo	Bartlett	2	5N	10.5	53	220
423	Female	Placebo	Bartlett	2	10S	10	27	172			05 05 11 / Tylan-Oxy
425	Female	Placebo	Bartlett	2	10S	12.5	46.5	240
427	Female	Placebo	Bartlett	2	10S	13.5	55	225.5
429	Female	Placebo	Bartlett	2	10S	13	37	182.5
431	Female	Placebo	Bartlett	2	10S	10	28	160.5
433	Female	Placebo	Bartlett	2	10S	13.5	53.5	215.5
435	Female	Placebo	Bartlett	2	11S	11	43	x
437	Female	Placebo	Bartlett	2	11S	15.5	57	241.5
439	Female	Placebo	Bartlett	2	11S	16.5	49.5	231.5
441	Female	Placebo	Bartlett	2	11S	14	47	x
443	Female	Placebo	Bartlett	2	11S	11	41	238			05 03 11 / Excede
445	Female	Placebo	Bartlett	2	12S	13	40	x
447	Female	Placebo	Bartlett	2	12S	11.5	40	203
449	Female	Placebo	Bartlett	2	12S	13.5	49.5	225
451	Female	Placebo	Bartlett	2	12S	11.5	36	196			05 05 11 / Tylan-Oxy
453	Female	Placebo	Bartlett	2	12S	17.5	42.5	209.5
455	Female	Placebo	Bartlett	2	12S	10.5	42	219
457	Female	Placebo	Bartlett	2	12S	13.5	40.5	205.5
459	Female	Placebo	Bartlett	2	13S	12	51.5	229
461	Female	Placebo	Bartlett	2	13S	14	52.5	217.5
463	Female	Placebo	Bartlett	2	13S	10.5	25.5	202			05 28 11 / Excede
465	Female	Placebo	Bartlett	2	13S	16.5	55	x
467	Female	Placebo	Bartlett	2	13S	13.5	49.5	221.5
469	Female	Placebo	Bartlett	2	13S	12.5	45	231
471	Female	Placebo	Bartlett	2	13S	12	27.5	226			05 17 11 / Tylan-Oxy
473	Female	Placebo	Bartlett	2	14S	12	46	231.5			05 03 11 / Excede
475	Female	Placebo	Bartlett	2	14S	16	42	238
477	Female	Placebo	Bartlett	2	14S	12	54	232
479	Female	Placebo	Bartlett	2	14S	14.5	58	246			05 06 11 / Excede
481	Female	Placebo	Bartlett	2	14S	13	35	191			05 05 11 / Excede
483	Female	Placebo	Bartlett	2	14S	14.5	49	x
485	Female	Placebo	Bartlett	2	14S	15	48	162
487	Female	Placebo	Bartlett	2	14S	12	45.5	x
489	Female	Placebo	Bartlett	2	15S	12	21.5	219.5			06 07 11 / Excede-Dex
491	Female	Placebo	Bartlett	2	15S	15	38.5	196
493	Female	Placebo	Bartlett	2	15S	12.5	56	228
495	Female	Placebo	Bartlett	2	15S	15	38	195
497	Female	Placebo	Bartlett	2	15S	14			Euthanized		06 09 11 / Excede
499	Female	Placebo	Bartlett	2	15S	15.5	48	227
501	Female	Placebo	Bartlett	2	11N	11.5	50	215.5
503	Female	Placebo	Bartlett	2	11N	11	45	206.5
505	Female	Placebo	Bartlett	2	11N	11.5	27.5	208
507	Female	Placebo	Bartlett	2	11N	11	38.5	237.5
509	Female	Placebo	Bartlett	2	11N	13	52.5	210
511	Female	Placebo	Bartlett	2	11N	15.5	48.5	209.5
513	Female	Placebo	Bartlett	2	11N	13	53	247.5
515	Female	Placebo	Bartlett	2	12N	13.5	44	210
517	Female	Placebo	Bartlett	2	12N	16.5	49	190.5
519	Female	Placebo	Bartlett	2	12N	12	39	214.5
521	Female	Placebo	Bartlett	2	12N	11	25	188			06 08 11 / Excede-Dex
523	Female	Placebo	Bartlett	2	12N	11.5	38	218			05 28 11 / Excede-Dex
525	Female	Placebo	Bartlett	2	12N	15.5	53	225.5
527	Female	Placebo	Bartlett	2	13N	17.5	58	202
529	Female	Placebo	Bartlett	2	13N	14.5	46.5	199		Greasy
531	Female	Placebo	Bartlett	2	13N	12	45	237
533	Female	Placebo	Bartlett	2	13N	15	54.5	209.5
535	Female	Placebo	Bartlett	2	13N	11			Mortality		05 05 11/Excede-Dex05 09 11/Tylan-Oxy 05 15 11/Tylan-Oxy
537	Female	Placebo	Bartlett	2	13N	11	53	209
539	Female	Placebo	Bartlett	2	13N	14.5	49	213
541	Female	Placebo	Bartlett	2	14N	15.5	62	x
543	Female	Placebo	Bartlett	2	14N	13			Euthanized
545	Female	Placebo	Bartlett	2	14N	14	34	192			05 26 11 / Excede-Dex
547	Female	Placebo	Bartlett	2	14N	14.5	48.5	196
549	Female	Placebo	Bartlett	2	14N	14.5	39.5	213.5			06 14 11 / Excede-Dex
551	Female	Placebo	Bartlett	2	15N	15.5	65	221
553	Female	Placebo	Bartlett	2	15N	13.5	58.5	186
555	Female	Placebo	Bartlett	2	15N	17	57	212
557	Female	Placebo	Bartlett	2	15N	14	50.5	x
559	Female	Placebo	Bartlett	2	15N	12	39.5	205.5
561	Female	Placebo	Bartlett	2	15N	11	50	223.5
563	Female	Placebo	Bartlett	2	10N	10.5	39.5	211
565	Female	Placebo	Bartlett	2	10N	13.5	61	289
567	Female	Placebo	Bartlett	2	10N	11.5	52	223
569	Female	Placebo	Bartlett	2	6S	8	47	197		Treats
571	Female	Placebo	Bartlett	2	6S	8.5	30	149.5		Treats
573	Female	Placebo	Bartlett	2	6S	9.5	47	239		Treats
575	Female	Placebo	Bartlett	2	7S	7			Dead	Treats	05 04 11 / Excede
577	Female	Placebo	Bartlett	2	7S	7.5	46	238.5
579	Female	Placebo	Bartlett
581	Female	Placebo	Bartlett
583	Female	Placebo	Bartlett
585	Female	Placebo	Bartlett
587	Female	Placebo	Bartlett
589	Female	Placebo	Bartlett
591	Female	Placebo	Bartlett
593	Female	Placebo	Bartlett
595	Female	Placebo	Bartlett
597	Female	Placebo	Bartlett
599	Female	Placebo	Bartlett
601	Male	Placebo	Bartlett	1	1S	14	44.5	186			06 04 11 / Excede-Dex
603	Male	Placebo	Bartlett	1	1S	12.5	40.5	270			06 04 11 / Excede-Dex
605	Male	Placebo	Bartlett	1	1S	15	25	x		P1
607	Male	Placebo	Bartlett	1	1S	11	35.5	97		P1	05 03 11 Tylan-Oxy04 31 11Excede-De
609	Male	Placebo	Bartlett	1	1S	10			Dead	P1
611	Male	Placebo	Bartlett	1	1S	13.5	38.5	195
613	Male	Placebo	Bartlett	1	1S	10	28.5	199.5
615	Male	Placebo	Bartlett	1	1N	13	40	218
617	Male	Placebo	Bartlett	1	1N	14.5	52.5	x			05 05 11 / Excede
619	Male	Placebo	Bartlett	1	1N	14.5	44.5	203.5
621	Male	Placebo	Bartlett	1	1N	15			Euthanized		05 05 11Excede06 05 11Baytril-Dex
623	Male	Placebo	Bartlett	1	1N	15	50	237
625	Male	Placebo	Bartlett	1	1N	11.5	32	186.5
627	Male	Placebo	Bartlett	1	1N	14	40	206.5
629	Male	Placebo	Bartlett	1	2S	13	42	217.5		P1
631	Male	Placebo	Bartlett	1	2S	13.5			Dead	P1
633	Male	Placebo	Bartlett	1	2S	12			Euthanized	P1	06 10 11 / Excede-Dex
635	Male	Placebo	Bartlett	1	2S	15.5	38.5	238.5
637	Male	Placebo	Bartlett	1	2S	15	38	209		P1
639	Male	Placebo	Bartlett	1	2S	13.5	28	161		P1	06 03 11 / Excede-Dex
641	Male	Placebo	Bartlett	1	2S	12.5	26.5	x		P1	05 24 11 / Excede-Dex
643	Male	Placebo	Bartlett	1	2N	11			Euthanized	P1	06 04 11 / Excede-Dex
645	Male	Placebo	Bartlett	1	2N	10.5	36	218		P1
647	Male	Placebo	Bartlett	1	2N	12	32.5	194			05 06 11 / Tylan-Oxy
649	Male	Placebo	Bartlett	1	2N	15			Euthanized	P1	05 04 11Tylan-Oxy05 22 11 Excede05 26 11 Baytril
651	Male	Placebo	Bartlett	1	2N	14	41.5	241.5		P1
653	Male	Placebo	Bartlett	1	2N	12	34	191		P1
655	Male	Placebo	Bartlett	1	2N	15	57	x
657	Male	Placebo	Bartlett	1	2N	11	28	x			06 12 11 / Excede-Dex
659	Male	Placebo	Bartlett	1	2N	10	24.5	179		P1	06 15 11 / Excede-Dex
661	Male	Placebo	Bartlett	1	3S	15.5	39.5	214		P1
663	Male	Placebo	Bartlett	1	3S	16	29.5	243		P1
665	Male	Placebo	Bartlett	1	3S	16			Euthanized	P1	05 12 11 / Excede
667	Male	Placebo	Bartlett	1	3S	10.5	28	187.5		P1
669	Male	Placebo	Bartlett	1	3S	14.5	24	x
671	Male	Placebo	Bartlett	1	3S	12.5	45.5	269.5		P1
673	Male	Placebo	Bartlett	1	3N	12			Euthanized	P1	05 24 11 / Excede-Dex
675	Male	Placebo	Bartlett	1	3N	14			Euthanized	P1	06 04 11 / Excede-Dex
677	Male	Placebo	Bartlett	1	3N	10/11.5?	19			P1 - 2 pigs with same tag# 677 1st pig 10 lb 2nd pig 11.5 lb
679	Male	Placebo	Bartlett	1	3N	10	29	x		P1
681	Male	Placebo	Bartlett	1	3N	10.5			Euthanized	P1	05 24 11 & 06 05 11 / Excede-Dex
683	Male	Placebo	Bartlett	1	3N	10.5	28	186.5		P1
685	Male	Placebo	Bartlett	1	4S	9	30.5	205.5		P1	05 04 11 / Tylan-Oxy
687	Male	Placebo	Bartlett	1	4S	8	25	195.5			06 04 11 / Excede-Dex
689	Male	Placebo	Bartlett	1	4S	8.5	31.5	216
691	Male	Placebo	Bartlett	1	4S	9.5			Euthanized	P1	06 04 11 / Excede-Dex
693	Male	Placebo	Bartlett	1	4S	9.5	32	227			05 05 11 / Excede
695	Male	Placebo	Bartlett	1	4S	10			Dead	P1
697	Male	Placebo	Bartlett	1	4N	10.5	33.5	210.5
699	Male	Placebo	Bartlett	1	4N	9.5	38	217		P1	06 15 11 / Excede-Dex
701	Male	Placebo	Bartlett	1	4N	8.5	34.5	243			05 06 11 / Tylan-Oxy
703	Male	Placebo	Bartlett	1	5S	10.5	30.5	x
705	Male	Placebo	Bartlett	1	5S	9	29	194
707	Male	Placebo	Bartlett	1	5S	8.5	35	199
709	Male	Placebo	Bartlett	1	5S	8.5	25.5	235		P1
711	Male	Placebo	Bartlett	1	5S	11	24	x			05 07 11 / Tylan-Oxy
713	Male	Placebo	Bartlett	1	5S	7.5			Euthanized	P1
715	Male	Placebo	Bartlett	1	5S	8.5	35	219		P1
717	Male	Placebo	Bartlett	1	5N	11.5	31	238.5			05 07 11 / Tylan-Oxy
719	Male	Placebo	Bartlett	1	5N	9.5			Dead		05 16 11Excede-Dex05 21 11Tylan-Ox
721	Male	Placebo	Bartlett	1	5N	9.5	25	175			05 17 11 / Excede
723	Male	Placebo	Bartlett	1	5N	10	33.5	205
725	Male	Placebo	Bartlett	1	5N	11	32.5	209
727	Male	Placebo	Bartlett	1	5N	10			Dead		05 26 11 / Tylan-Oxy
729	Male	Placebo	Bartlett	1	5N	9.5	38.5	186.5
731	Male	Placebo	Bartlett	1	10N	12.5			Euthanized		05 05 11 / Tylan-Oxy
733	Male	Placebo	Bartlett	1	10N	14.5	47.5	257.5
735	Male	Placebo	Bartlett	1	10N	16.5	55	269
737	Male	Placebo	Bartlett	1	10N	13	33	198.5			06 03 11 / Excede-Dex
739	Male	Placebo	Bartlett	1	10N	15			Dead		05 01 11 / Excede
741	Male	Placebo	Bartlett	1	10N	17	44.5	x
743	Male	Placebo	Bartlett	1	10N	11	31.5	162
745	Male	Placebo	Bartlett	1	10N	16	48	215.5
747	Male	Placebo	Bartlett	1	11N	11.5	23.5	x			05 24 11 / Excede-Dex
749	Male	Placebo	Bartlett	1	11N	15	41	203
751	Male	Placebo	Bartlett	1	11N	13.5	46.5	252.5
753	Male	Placebo	Bartlett	1	11N	18.5	44	230.5
755	Male	Placebo	Bartlett	1	11N	12	43	231.5
757	Male	Placebo	Bartlett	1	11N	11.5	30	205			06 03 11 / Excede-Dex
759	Male	Placebo	Bartlett	1	12N	17	46.5	245
761	Male	Placebo	Bartlett	1	12N	13.5	33.5	226
763	Male	Placebo	Bartlett	1	12N	16.5	37.5	211
765	Male	Placebo	Bartlett	1	12N	11.5			Euthanized		05 16 11 / Excede-Dex
767	Male	Placebo	Bartlett	1	12N	19.5	55	261
769	Male	Placebo	Bartlett	1	12N	17.5	47.5	240
771	Male	Placebo	Bartlett	1	12N	16.5			Euthanized		06 03 11 / Excede-Dex
773	Male	Placebo	Bartlett	1	13N	17	48	242
775	Male	Placebo	Bartlett	1	13N	19.5	42.5	231
777	Male	Placebo	Bartlett	1	13N	12.5	43.5	237.5
779	Male	Placebo	Bartlett	1	13N	12	28	214			06 03 11 / Excede-Dex
781	Male	Placebo	Bartlett	1	13N	11	45.5	241
783	Male	Placebo	Bartlett	1	13N	14	22	x			06 03 11 / Excede-Dex
785	Male	Placebo	Bartlett	1	13N	17.5	42	257
787	Male	Placebo	Bartlett	1	14N	15.5	42	250
789	Male	Placebo	Bartlett	1	14N	13			Euthanized		05 31 11 / Excede-Dex
791	Male	Placebo	Bartlett	1	14N	11.5			Dead		05 11 11Tylan-Oxy05 15 11Tylan-Oxy
793	Male	Placebo	Bartlett	1	14N	13.5	42.5	226
795	Male	Placebo	Bartlett	1	14N	19			Euthanized		06 06 11 / Excede
797	Male	Placebo	Bartlett	1	14N	13.5	36.5	91.5			05 05 11 / Excede
799	Male	Placebo	Bartlett	1	14N	16	43	243.5			05 26 11 / Excede-Dex
801	Male	Placebo	Bartlett	1	14N	13	44	*	*(251.0) (204.5)		06 03 11 / Excede-Dex
803	Male	Placebo	Bartlett	1	14N	12.5	30.5	235.5			05 26 11 / Excede-Dex
805	Male	Placebo	Bartlett	1	14N	11.5	31	224			05 31 11 / Excede-Dex
807	Male	Placebo	Bartlett	1	15N	14	43	207			05 30 11 / Excede-Dex
809	Male	Placebo	Bartlett	1	15N	16.5	41	230			06 04 11 / Excede-Dex
811	Male	Placebo	Bartlett	1	15N	14.5	42.5	x
813	Male	Placebo	Bartlett	1	15N	11	29	201			06 03 11 / Excede-Dex
815	Male	Placebo	Bartlett	1	15N	12	39	225			06 03 11 / Excede-Dex
817	Male	Placebo	Bartlett	1	15N	12.5			Dead		05 21 11 / Baytril-Dex
819	Male	Placebo	Bartlett	1	10S	17.5			Dead		06 09 11 / Excede-Dex
821	Male	Placebo	Bartlett	1	10S	11	33	200.5			05 31 11 / Excede-Dex
823	Male	Placebo	Bartlett	1	10S	14	40	233			05 05 11 / Tylan-Oxy
825	Male	Placebo	Bartlett	1	10S	13	40	x
827	Male	Placebo	Bartlett	1	10S	12	35	219
829	Male	Placebo	Bartlett	1	10S	14.5	49.5	253.5
831	Male	Placebo	Bartlett	1	10S	12.5	41.5	226
833	Male	Placebo	Bartlett	1	11S	17	50.5	251.5
835	Male	Placebo	Bartlett	1	11S	13	37.5	234.5
837	Male	Placebo	Bartlett	1	11S	14	41.5	x
839	Male	Placebo	Bartlett	1	11S	14	35	164.5
841	Male	Placebo	Bartlett	1	12S	18	36.5	209			06 03 11 / Excede-Dex
843	Male	Placebo	Bartlett	1	12S	15	44.5	221
845	Male	Placebo	Bartlett	1	12S	12	37	194.5
847	Male	Placebo	Bartlett	1	12S	9.5	40.5	220
849	Male	Placebo	Bartlett	1	12S	12			Euthanized
851	Male	Placebo	Bartlett	1	12S	11.5	34	211.5
853	Male	Placebo	Bartlett	1	13S	14	35	158.5
855	Male	Placebo	Bartlett	1	13S	13	41.5	224.5			06 03 11 / Excede-Dex
857	Male	Placebo	Bartlett	1	13S	14.5	54.5	x
859	Male	Placebo	Bartlett	1	13S	16	48.5	242.5
861	Male	Placebo	Bartlett	1	13S	13.5	35.5	212.5
863	Male	Placebo	Bartlett	1	13S	11.5	33	214.5			06 03 11 / Excede-Dex
865	Male	Placebo	Bartlett	1	13S	10.5	37	191
867	Male	Placebo	Bartlett	1	14S	13	46	204
869	Male	Placebo	Bartlett	1	14S	10.5			Euthanized		05 05 11Tylan-Oxy05 04 11Excede 05 22 11Excede-Dex
871	Male	Placebo	Bartlett	1	14S	11	29	171.5			06 03 11 / Excede-Dex
873	Male	Placebo	Bartlett	1	14S	21.5	58	258.5
875	Male	Placebo	Bartlett	1	14S	15.5	46.5	219
877	Male	Placebo	Bartlett	1	15S	14.5	62	280
879	Male	Placebo	Bartlett	1	15S	18.5	52.5	204.5
881	Male	Placebo	Bartlett	1	15S	13.5	42	200.5
883	Male	Placebo	Bartlett	1	15S	13	30.5	212			06 03 11 / Excede-Dex
885	Male	Placebo	Bartlett	1	15S	14.5	55	259
887	Male	Placebo	Bartlett	1	15S	13.5	38	230.5
889	Male	Placebo	Bartlett	1	15S	11	27	172.5			05 09 11 / Excede-Dex
891	Male	Placebo	Bartlett	1	15S	13	30	128.5			06 03 11 / Excede-Dex
893	Male	Placebo	Bartlett	1
895	Male	Placebo	Bartlett	1
897	Male	Placebo	Bartlett	1
899	Male	Placebo	Bartlett	1
901	Male	Placebo	Bartlett	1	1S	14	43	217.5
903	Male	Placebo	Bartlett	1	1S	12.5	38	205.5
905	Male	Placebo	Bartlett	1	1S	17.5	51.5	212
907	Male	Placebo	Bartlett	1	1S	12.5			Euthanized
909	Male	Placebo	Bartlett	1	1S	17	54.5	216.5
911	Male	Placebo	Bartlett	1	1S	12.5	28.5	217			05 19 11 / Excede
913	Male	Placebo	Bartlett	1	1S	12.5	42	224.5
915	Male	Placebo	Bartlett	1	2S	13	34	260.5		P1	06 07 11 / Excede-Dex
917	Male	Placebo	Bartlett	1	2S	10	32	233			05 26 11 / Excede-Dex
919	Male	Placebo	Bartlett	1	2S	11.5	34	137.5		P1
921	Male	Placebo	Bartlett	1	2S	9.5	27	195		P1	05 19 11 / Excede-Dex
923	Male	Placebo	Bartlett	1	2S	16.5	38	244		P1	05 19 11 / Excede
925	Male	Placebo	Bartlett	1	2S	15	63.5	248.5		P1
927	Male	Placebo	Bartlett	1	2S	11	32	186		P1	05 18 11 / Excede
929	Male	Placebo	Bartlett	1	2S	13.5	54.5	245.5		P1
931	Male	Placebo	Bartlett	1	3S	10.5			Mortality	P1	05 06 11Excede-Dex05 12 11Tylan-Oxy
933	Male	Placebo	Bartlett	1	3S	12.5	38.5	186.5		P1
935	Male	Placebo	Bartlett	1	3S	11	42	226		P1
937	Male	Placebo	Bartlett	1	3S	10.5	27.5	219.5		P1
939	Male	Placebo	Bartlett	1	3S	9.5	55	195.5		P1 Duplicate 939 = 27 lb, Possibly 989
941	Male	Placebo	Bartlett	1	3S	13	35.5	144.5		P1
943	Male	Placebo	Bartlett	1	3S	11			Euthanized	P1	06 06 11 / Excede
945	Male	Placebo	Bartlett	1	3S	13	31.5	179.5		P1
947	Male	Placebo	Bartlett	1	4S	9.5	22	174		P1	05 23 11 / Excede-Dex
949	Male	Placebo	Bartlett	1	4S	8.5	39	225.5
951	Male	Placebo	Bartlett	1	4S	9	30.5	205
953	Male	Placebo	Bartlett	1	4S	9	30.5	201
955	Male	Placebo	Bartlett	1	4S	10	47.5	232
957	Male	Placebo	Bartlett	1	4S	9.5			Euthanized		06 08 11 / Excede-Dex
959	Male	Placebo	Bartlett	1	4S	9	42	239
961	Male	Placebo	Bartlett	1	5S	9	33	212
963	Male	Placebo	Bartlett	1	5S	8.5	21	193			06 15 11 / Excede-Dex
965	Male	Placebo	Bartlett	1	5S	8	51	215.5
967	Male	Placebo	Bartlett	1	5S	9	41.5	220
969	Male	Placebo	Bartlett	2	5S	8	22.5	200			06 09 11 / Excede-Dex
971	Male	Placebo	Bartlett	2	5S	8.5	27.5	236.5
973	Male	Placebo	Bartlett	2	5S	7.5	32	197
975	Male	Placebo	Bartlett	2	5S	9			Dead		05 09 11 / Tylan-Oxy
977	Male	Placebo	Bartlett	2	1N	15	42	222
979	Male	Placebo	Bartlett	2	1N	11	52	199
981	Male	Placebo	Bartlett	2	1N	11	29.5	212.5			05 11 11Excede-Dex 05 12 11Tylan-Oxy
983	Male	Placebo	Bartlett	2	1N	12	37	234
985	Male	Placebo	Bartlett	2	1N	11.5	42	249.5
987	Male	Placebo	Bartlett	2	1N	14.5	36.5	174			05 23 11 / Excede-Dex
989	Male	Placebo	Bartlett	2	1N	13	27	222	Duplicate 939?
991	Male	Placebo	Bartlett	2	1N	17.5	28	123			06 10 11 / Excede-Dex
993	Male	Placebo	Bartlett	2	1N	15	42	207
995	Male	Placebo	Bartlett	2	2N	13.5	42.5	206
997	Male	Placebo	Bartlett	2	2N	15	59	230
999	Male	Placebo	Bartlett	2	2N	12	48.5	225
1001	Male	Placebo	Bartlett	2	2N	12.5	53	254
1003	Male	Placebo	Bartlett	2	2N	14	66	285
1005	Male	Placebo	Bartlett	2	2N	13.5	37.5	212.5
1007	Male	Placebo	Bartlett	2	3N	12.5	51.5	236		P1
1009	Male	Placebo	Bartlett	2	3N	11	32.5	223.5		P1	05 16 11 / Baytril-Dex
1011	Male	Placebo	Bartlett	2	3N	11	31.5	196		P1	05 05 11 / Excede
1013	Male	Placebo	Bartlett	2	3N	9.5	20	x			05 03 11/Excede 05 09 11/Tylan-Oxy
1015	Male	Placebo	Bartlett	2	3N	9.5	42.5	168.5		P1
1017	Male	Placebo	Bartlett	2	3N	14.5	51.5	238		P1
1019	Male	Placebo	Bartlett	2	3N	12.5	40.5	218.5		P1	05 05 11 / Excede
1021	Male	Placebo	Bartlett	2	3N	13	36	254.5		P1	05 26 11 / Excede-Dex
1023	Male	Placebo	Bartlett	2	4N	9	29	232
1025	Male	Placebo	Bartlett	2	4N	10	30.5	214			06 07 11 / Excede-Dex
1027	Male	Placebo	Bartlett	2	4N	9.5	46	207.5
1029	Male	Placebo	Bartlett	2	4N	9		206.5		P1
1031	Male	Placebo	Bartlett	2	4N	10	30.5	x			06 02 11 / Excede-Dex
1033	Male	Placebo	Bartlett	2	4N	9.5	41	194		P1
1035	Male	Placebo	Bartlett	2	5N	10			Dead		05 05 11/Tylan-Oxy 05 23 11/Excede-Dex
1037	Male	Placebo	Bartlett	2	5N	9	44.5	234
1039	Male	Placebo	Bartlett	2	5N	9.5	25.5	178.5			05 08 11/Excede 05 24 11/Excede-Dex
1041	Male	Placebo	Bartlett	2	5N	9	37	240			05 17 11 / Excede
1043	Male	Placebo	Bartlett	2	5N	9	18	x			05 06 11 / Excede 05 19 11 / Baytril
1045	Male	Placebo	Bartlett	2	5N	9.5	41.5	180			05 05 11 / Tylan-Oxy
1047	Male	Placebo	Bartlett	2	5N	8.5	49.5	235.5
1049	Male	Placebo	Bartlett	2	5N	9	29	234
1051	Male	Placebo	Bartlett	2	10S	14	53.5	226.5
1053	Male	Placebo	Bartlett	2	10S	11.5	44	x
1055	Male	Placebo	Bartlett	2	10S	13.5	52.5	243.5
1057	Male	Placebo	Bartlett	2	10S	11.5	56.5	249
1059	Male	Placebo	Bartlett	2	10S	17.5	72.5	262			06 07 11 / Excede-Dex
1061	Male	Placebo	Bartlett	2	10S	11.5	50.5	251
1063	Male	Placebo	Bartlett	2	10S	12	48.5	x
1065	Male	Placebo	Bartlett	2	11S	10.5			Euthanized
1067	Male	Placebo	Bartlett	2	11S	11.5	45	x
1069	Male	Placebo	Bartlett	2	11S	18.5	64.5	263.5
1071	Male	Placebo	Bartlett	2	11S	12	34	212
1073	Male	Placebo	Bartlett	2	11S	13	41	216	Duplicate 1073 = 40
1075	Male	Placebo	Bartlett	2	11S	12.5	44	190
1077	Male	Placebo	Bartlett	2	11S	12.5	37	230
1079	Male	Placebo	Bartlett	2	11S	12.5	51	x
1081	Male	Placebo	Bartlett	2	11S	12.5	37.5	232
1083	Male	Placebo	Bartlett	2	12S	10.5			Dead
1085	Male	Placebo	Bartlett	2	12S	14	50.5	244
1087	Male	Placebo	Bartlett	2	12S	11.5	44.5	x
1089	Male	Placebo	Bartlett	2	12S	15.5	42	197.5
1091	Male	Placebo	Bartlett	2	13S	12	30	x			05 17 11 / Excede
1093	Male	Placebo	Bartlett	2	12S	13	35.5	208.5
1095	Male	Placebo	Bartlett	2	12S	12.5	38.5	244.5
1097	Male	Placebo	Bartlett	2	13S	10.5	35	x
1099	Male	Placebo	Bartlett	2	13S	13	48	195
1101	Male	Placebo	Bartlett	2	13S	14	58.5	x
1103	Male	Placebo	Bartlett	2	13S	15.5	48.5	229
1105	Male	Placebo	Bartlett	2	13S	14.5	36.5	159
1107	Male	Placebo	Bartlett	2	14S	12.5	44	x
1109	Male	Placebo	Bartlett	2	14S	11	41	231
1111	Male	Placebo	Bartlett	2	14S	14	48.5	242.5
1113	Male	Placebo	Bartlett	2	14S	12.5	56	*	*(260.0) (249.0)		05 10 11Excede 05 12 11Tylan-Oxy
1115	Male	Placebo	Bartlett	2	14S	14	48.5	239
1117	Male	Placebo	Bartlett	2	15S	14.5	45.5	226.5
1119	Male	Placebo	Bartlett	2	15S	15.5	37	217
1121	Male	Placebo	Bartlett	2	15S	16.5	48.5	237
1123	Male	Placebo	Bartlett	2	15S	11.5	26.5	168.5			06 14 11 / Excede-Dex
1125	Male	Placebo	Bartlett	2	15S	14	35	219.5
1127	Male	Placebo	Bartlett	2	15S	12	42	224.5			06 15 11 / Excede-Dex
1129	Male	Placebo	Bartlett	2	15S	13.5	64	225.5
1131	Male	Placebo	Bartlett	2	11N	12	33	213.5
1133	Male	Placebo	Bartlett	2	11N	12	28.5	196.5			05 12 11 / Excede-Dex
1135	Male	Placebo	Bartlett	2	11N	14			Dead
1137	Male	Placebo	Bartlett	2	11N	14	53.5	248
1139	Male	Placebo	Bartlett	2	11N	12	49.5	214.5
1141	Male	Placebo	Bartlett	2	11N	11.5	28	188.5
1143	Male	Placebo	Bartlett	2	12N	14.5	53.5	x
1145	Male	Placebo	Bartlett	2	12N	16	37.5	185
1147	Male	Placebo	Bartlett	2	12N	10.5	37	216
1149	Male	Placebo	Bartlett	2	12N	11	39.5	212
1151	Male	Placebo	Bartlett	2	12N	12	35.5	210
1153	Male	Placebo	Bartlett	2	12N	15.5	41.5	186.5
1155	Male	Placebo	Bartlett	2	12N	13.5	38	229
1157	Male	Placebo	Bartlett	2	13N	14	49	238.5
1159	Male	Placebo	Bartlett	2	12N	11	30	174
1161	Male	Placebo	Bartlett	2	13N	12			Euthanized		05 16 11 / Excede
1163	Male	Placebo	Bartlett	2	13N	12	44.5	224.5			05 16 11 / Excede
1165	Male	Placebo	Bartlett	2	13N	11			Mortality		05 06 11 / Excede 06 10 11 / Excede-Dex
1167	Male	Placebo	Bartlett	2	13N	15	57.5	203.5
1169	Male	Placebo	Bartlett	2	13N	10	43.5	233.5
1171	Male	Placebo	Bartlett	2	13N	15.5	50.5	195.5
1173	Male	Placebo	Bartlett	2	14N	13			Lost		05 15 11Tylan-Oxy05 18 11Tylan-Oxy06 15 11Excede-Dex
1175	Male	Placebo	Bartlett	2	14N	14.5	51	252
1177	Male	Placebo	Bartlett	2	14N	11.5	43	226.5			06 15 11 / Excede-Dex
1179	Male	Placebo	Bartlett	2	14N	13.5	46	187.5
1181	Male	Placebo	Bartlett	2	14N	10.5	41.5	250			05 04 11 / Excede
1183	Male	Placebo	Bartlett	2	14N	16.5	45	215
1185	Male	Placebo	Bartlett	2	14N	17	38.5	x			05 13 11 / Excede
1187	Male	Placebo	Bartlett	2	14N	13.5	30.5	183.5			06 02 11 / Excede-Dex
1189	Male	Placebo	Bartlett	2	15N	16	54.5	243.5
1191	Male	Placebo	Bartlett	2	15N	13.5	54.5	233.5
1193	Male	Placebo	Bartlett	2	15N	12	33.5	204.5
1195	Male	Placebo	Bartlett	2	15N	12.5	42	245.5
1197	Male	Placebo	Bartlett	2	15N	17	55.5	249
1199	Male	Placebo	Bartlett	2	15N	15	46	223.5
						12.4477	40.2864	213.103
						12.4477	40.2864	213.103

## Sheet: Draxxin
ID #	Sex	Treatment	Nursery	Room	Pen #	Wt In	Wt Out	Finish Wt	Lost	Comments	Date / Individual Treatment
2	Female	Draxxin	Bartlett	1	1S	12.5	41.5	236		P1	05 31 11 / Excede-Dex
4	Female	Draxxin	Bartlett	1	1S	13	31.5	239		P1
6	Female	Draxxin	Bartlett	1	1S	14	45	235		P1
8	Female	Draxxin	Bartlett	1	1S	17	53	245.5
10	Female	Draxxin	Bartlett	1	1S	11.5	35	181		P1
12	Female	Draxxin	Bartlett	1	1S	12.5	31	201			05 04 11 / Excede
14	Female	Draxxin	Bartlett	1	1N	14.5	30	x		P1	06 10 11 / Excede-Dex
16	Female	Draxxin	Bartlett	1	1N	13.5	45	211.5
18	Female	Draxxin	Bartlett	1	1N	17	51	250
20	Female	Draxxin	Bartlett	1	1N	11	21.5	140			06 03 11 / Excede-Dex
22	Female	Draxxin	Bartlett	1	1N	11.5	31.5	x
24	Female	Draxxin	Bartlett	1	1N	15	48	205.5
26	Female	Draxxin	Bartlett	1	1N	10.5	33.5	188
28	Female	Draxxin	Bartlett	1	1N	17	48.5	236
30	Female	Draxxin	Bartlett	1	2S	11	37	181.5		P1
32	Female	Draxxin	Bartlett	1	2S	14	39.5	237.5		P1
34	Female	Draxxin	Bartlett	1	2S	13.5	45.5	235.5		P1
36	Female	Draxxin	Bartlett	1	2S	11.5	41.5	232
38	Female	Draxxin	Bartlett	1	2S	12.5	43.5	201
40	Female	Draxxin	Bartlett	1	2S	11	37	144.5		P1
42	Female	Draxxin	Bartlett	1	2S	15.5	49.5	227		P1
44	Female	Draxxin	Bartlett	1	2N	12	42	202.5		P1
46	Female	Draxxin	Bartlett	1	2N	12	36	189
48	Female	Draxxin	Bartlett	1	2N	12	35.5	214		P1
50	Female	Draxxin	Bartlett	1	2N	12.5	39.5	x		P1
52	Female	Draxxin	Bartlett	1	2N	12	35	194		P1
54	Female	Draxxin	Bartlett	1	3S	14	39.5	238		P1
56	Female	Draxxin	Bartlett	1	3S	15	41.5	219.5		P1
58	Female	Draxxin	Bartlett	1	3S	12	30	186		P1
60	Female	Draxxin	Bartlett	1	3S	14	47	x		P1
62	Female	Draxxin	Bartlett	1	3S	12.5	26	191.5		P1
64	Female	Draxxin	Bartlett	1	3S	11.5	30.5	206		P1	05 05 11 Excede
66	Female	Draxxin	Bartlett	1	3S	14.5	51	235
68	Female	Draxxin	Bartlett	1	3S	13.5	51.5	259.5
70	Female	Draxxin	Bartlett	1	3N	13	47	225.5		P1
72	Female	Draxxin	Bartlett	1	3N	14.5	51.5	250.5		P1
74	Female	Draxxin	Bartlett	1	3N	14.5	40.5	219		P1
76	Female	Draxxin	Bartlett	1	3N	12.5	32.5	204		P1
78	Female	Draxxin	Bartlett	1	3N	13.5	42.5	216.5		P1
80	Female	Draxxin	Bartlett	1	3N	13.5	46	x		P1
82	Female	Draxxin	Bartlett	1	3N	12.5	43	223		P1
84	Female	Draxxin	Bartlett	1	3N	11.5	51	223.5		P1
86	Female	Draxxin	Bartlett	1	4S	9	49	234.5		P1
88	Female	Draxxin	Bartlett	1	4S	7.5	39.5	x
90	Female	Draxxin	Bartlett	1	4S	9	33	x		P1
92	Female	Draxxin	Bartlett	1	4S	9.5	36	185		P1
94	Female	Draxxin	Bartlett	1	4S	8	27.5	177.5		P1	05 05 11 / Excede
96	Female	Draxxin	Bartlett	1	4S	8.5	20.5	170.5			06 04 11 / Excede-Dex
98	Female	Draxxin	Bartlett	1	4S	10	38.5	218			05 09 11Tylan-Oxy05 23 11Excede-De
100	Female	Draxxin	Bartlett	1	4S	9.5	41	232.5
102	Female	Draxxin	Bartlett	1	4S	11	37	216.5
104	Female	Draxxin	Bartlett	1	4N	10	28	202
106	Female	Draxxin	Bartlett	1	4N	10	29	204
108	Female	Draxxin	Bartlett	1	4N	11.5	46	226.5
110	Female	Draxxin	Bartlett	1	4N	10	31.5	220		P1
112	Female	Draxxin	Bartlett	1	4N	9.5	44.5	218
114	Female	Draxxin	Bartlett	1	4N	11.5			Euthanized		05 26 11 / Excede-Dex
116	Female	Draxxin	Bartlett	1	4N	8	21.5	146
118	Female	Draxxin	Bartlett	1	4N	10	34	220
120	Female	Draxxin	Bartlett	1	4N	11	34.5	184
122	Female	Draxxin	Bartlett	1	4N	8.5	28	175			06 04 11 / Excede-Dex
124	Female	Draxxin	Bartlett	1	5S	8	28	215
126	Female	Draxxin	Bartlett	1	5S	8	39.5	224.5
128	Female	Draxxin	Bartlett	1	5S	8	30.5	183.5
130	Female	Draxxin	Bartlett	1	5S	10.5	35	195
132	Female	Draxxin	Bartlett	1	5S	10	38	233		P1	05 05 11 / Excede-Dex
134	Female	Draxxin	Bartlett	1	5S	9	32	207.5
136	Female	Draxxin	Bartlett	1	5N	10			Euthanized		05 26 11 / Baytril-Dex
138	Female	Draxxin	Bartlett	1	5N	9.5	40	220.5
140	Female	Draxxin	Bartlett	1	5N	9	25.5	180			05 26 11 / Tylan-Oxy
142	Female	Draxxin	Bartlett	1	5N	10.5	29	200			05 26 11 / Excede-Dex
144	Female	Draxxin	Bartlett	1	5N	10	30.5	180
146	Female	Draxxin	Bartlett	1	5N	9	31.5	187
148	Female	Draxxin	Bartlett	1	10N	10.5	28	202.5
150	Female	Draxxin	Bartlett	1	10N	13.5	43	247
152	Female	Draxxin	Bartlett	1	10N	11.5	51.5	x
154	Female	Draxxin	Bartlett	1	10N	17	55.5	240
156	Female	Draxxin	Bartlett	1	10N	15	55	244
158	Female	Draxxin	Bartlett	1	10N	12.5	42	209
160	Female	Draxxin	Bartlett	1	11N	14	31.5	171.5
162	Female	Draxxin	Bartlett	1	11N	16.5	33	188			06 03 11 / Excede-Dex
164	Female	Draxxin	Bartlett	1	11N	12	42	214.5
166	Female	Draxxin	Bartlett	1	11N	12.5	42	218			05 07 11 / Tylan-Oxy
168	Female	Draxxin	Bartlett	1	11N	15	37.5	190.5
170	Female	Draxxin	Bartlett	1	11N	11	46	193
172	Female	Draxxin	Bartlett	1	11N	11.5	47.5	225.5
174	Female	Draxxin	Bartlett	1	12N	15.5	44	229
176	Female	Draxxin	Bartlett	1	12N	13.5	54	263
178	Female	Draxxin	Bartlett	1	12N	14.5	52.5	250
180	Female	Draxxin	Bartlett	1	12N	17.5	52	236
182	Female	Draxxin	Bartlett	1	12N	13	43.5	222
184	Female	Draxxin	Bartlett	1	12N	12	52	235
186	Female	Draxxin	Bartlett	1	12N	12.5			Dead		05 23 11 / Excede-Dex
188	Female	Draxxin	Bartlett	1	13N	19.5	47	234
190	Female	Draxxin	Bartlett	1	13N	18.5	54	267
192	Female	Draxxin	Bartlett	1	13N	15	56.5	223
194	Female	Draxxin	Bartlett	1	13N	12	30	212			05 26 11 / Excede-Dex
196	Female	Draxxin	Bartlett	1	13N	14.5	41.5	204.5
198	Female	Draxxin	Bartlett	1	13N	11.5	36.5	212			05 04 11Excede 05 05 11Tylan-Oxy
200	Female	Draxxin	Bartlett	1	13N	12.5	33.5	195
202	Female	Draxxin	Bartlett	1	14N	12			Dead
204	Female	Draxxin	Bartlett	1	14N	10.5	46	229
206	Female	Draxxin	Bartlett	1	14N	11.5	38.5	201.5
208	Female	Draxxin	Bartlett	1	15N	13.5	45	231
210	Female	Draxxin	Bartlett	1	15N	13.5	39	238.5
212	Female	Draxxin	Bartlett	1	15N	13.5	43.5	181
214	Female	Draxxin	Bartlett	1	15N	18	38	222.5
216	Female	Draxxin	Bartlett	1	15N	12			Dead
218	Female	Draxxin	Bartlett	1	15N	11.5	29	196
220	Female	Draxxin	Bartlett	1	10S	15.5	51.5	247.5
222	Female	Draxxin	Bartlett	1	15N	11	37.5	215			06 03 11 / Excede-Dex
224	Female	Draxxin	Bartlett	1	10S	14.5	41	201.5
226	Female	Draxxin	Bartlett	1	10S	13.5	45	243.5
228	Female	Draxxin	Bartlett	1	10S	13.5	52	244
230	Female	Draxxin	Bartlett	1	10S	14	50	209.5
232	Female	Draxxin	Bartlett	1	10S	15	32.5	x
234	Female	Draxxin	Bartlett	1	10S	13.5	40.5	210
236	Female	Draxxin	Bartlett	1	11S	11.5	53.5	225.5
238	Female	Draxxin	Bartlett	1	11S	12.5	34.5	213			05 04 11 / Excede
240	Female	Draxxin	Bartlett	1	11S	15	31	201.5			05 31 11 / Excede-Dex
242	Female	Draxxin	Bartlett	1	11S	10.5	38.5	186
244	Female	Draxxin	Bartlett	1	11S	11.5	44	226
246	Female	Draxxin	Bartlett	1	11S	14.5	48.5	203.5
248	Female	Draxxin	Bartlett	1	11S	12	44	252
250	Female	Draxxin	Bartlett	1	11S	11	38	198.5
252	Female	Draxxin	Bartlett	1	12S	14	41	246
254	Female	Draxxin	Bartlett	1	12S	10.5	35.5	193			05 03 11 / Excede
256	Female	Draxxin	Bartlett	1	12S	17	57	254
258	Female	Draxxin	Bartlett	1	12S	15.5	50	238
260	Female	Draxxin	Bartlett	1	12S	11	41	229.5
262	Female	Draxxin	Bartlett	1	12S	13	41	235.5
264	Female	Draxxin	Bartlett	1	12S	14.5	44	216
266	Female	Draxxin	Bartlett	1	13S	16	47.5	x
268	Female	Draxxin	Bartlett	1	13S	13.5	43.5	233
270	Female	Draxxin	Bartlett	1	13S	11.5	37.5	227.5			06 03 11 / Excede-Dex
272	Female	Draxxin	Bartlett	1	13S	17	49	233
274	Female	Draxxin	Bartlett	1	13S	11.5	43.5	217
276	Female	Draxxin	Bartlett	1	14S	16.5	47	242
278	Female	Draxxin	Bartlett	1	14S	12	46.5	222.5
280	Female	Draxxin	Bartlett	1	14S	14.5	55.5	228.5		single tag	06 03 11 / Excede-Dex
282	Female	Draxxin	Bartlett	1	14S	13	43	210
284	Female	Draxxin	Bartlett	1	14S	13	49	222
286	Female	Draxxin	Bartlett	1	14S	11.5	47.5	235.5
288	Female	Draxxin	Bartlett	1	14S	11.5	29	184.5
290	Female	Draxxin	Bartlett	1	14S	15.5	55	240
292	Female	Draxxin	Bartlett	1	14S	15.5	47	194			06 04 11 / Excede-Dex
294	Female	Draxxin	Bartlett	1	15S	13.5	43.5	141
296	Female	Draxxin	Bartlett							deleted
298	Female	Draxxin	Bartlett	1	15S	14.5	59.5	252
300	Female	Draxxin	Bartlett	1	15S	17.5	56	281
302	Female	Draxxin	Bartlett	1	15S	13.5	47	180
304	Female	Draxxin	Bartlett	1	15S	10.5	33	194			05 06 11 / Tylan-Oxy
306	Female	Draxxin	Bartlett	2	1S	12	54	130.5
308	Female	Draxxin	Bartlett	2	1S	15	52.5	237
310	Female	Draxxin	Bartlett	2	1S	12	43.5	181.5
312	Female	Draxxin	Bartlett	2	1S	9.5	40.5	210.5			05 05 11 / Tylan-Oxy
314	Female	Draxxin	Bartlett	2	1S	10	36	170
316	Female	Draxxin	Bartlett	2	1S	18	56.5	228
318	Female	Draxxin	Bartlett	2	1S	17	37	198.5			06 09 11 / Excede-Dex
320	Female	Draxxin	Bartlett	2	2S	10.5			Euthanized	P1	06 07 11 / Excede-Dex
322	Female	Draxxin	Bartlett	2	2S	14.5	53.5	222		P1
324	Female	Draxxin	Bartlett	2	2S	12	33.5	201		P1	05 30 11 / Excede-Dex
326	Female	Draxxin	Bartlett	2	2S	10	32	213.5		P1
328	Female	Draxxin	Bartlett	2	3S	10.5	36.5	180.5		P1	05 01 11 / Excede
330	Female	Draxxin	Bartlett	2	3S	11.5	35	195.5		P1
332	Female	Draxxin	Bartlett	2	3S	12	35.5	191		P1	05 04 11 / Excede
334	Female	Draxxin	Bartlett	2	3S	10	50	229		P1
336	Female	Draxxin	Bartlett	2	3S	11	34.5	234		P1
338	Female	Draxxin	Bartlett	2	4S	9.5	31	164
340	Female	Draxxin	Bartlett	2	4S	9.5	39	212
342	Female	Draxxin	Bartlett	2	4S	9.5	54	241		P1
344	Female	Draxxin	Bartlett	2	4S	9	31.5	x
346	Female	Draxxin	Bartlett	2	4S	8.5	35.5	210.5
348	Female	Draxxin	Bartlett	2	4S	9.5	44	191.5
350	Female	Draxxin	Bartlett	2	4S	9	30.5	214		P1	05 12 11 / Excede
352	Female	Draxxin	Bartlett	2	5S	8.5	43	191.5		P1
354	Female	Draxxin	Bartlett	2	5S	8	32.5	201.5
356	Female	Draxxin	Bartlett	2	5S	9	53.5	x
358	Female	Draxxin	Bartlett	2	5S	9	19.5	174			05 11 11Excede-Dex 05 12 11Tylan-Oxy
360	Female	Draxxin	Bartlett	2	5S	8.5	44	230.5
362	Female	Draxxin	Bartlett	2	5S	8.5			Euthanized	P1	05 12 11 / Excede-Dex
364	Female	Draxxin	Bartlett	2	1N	15	54.5	230.5
366	Female	Draxxin	Bartlett	2	1N	10.5	47.5	227
368	Female	Draxxin	Bartlett	2	1N	11	45.5	194
370	Female	Draxxin	Bartlett	2	2N	12	46	224.5			05 03 11 / Excede
372	Female	Draxxin	Bartlett	2	2N	18	54	261.5
374	Female	Draxxin	Bartlett	2	2N	15	52.5	x			05 04 11 / Excede
376	Female	Draxxin	Bartlett	2	2N	14	44.5	208.5			05 18 11 / Excede-Dex
378	Female	Draxxin	Bartlett	2	2N	10.5	36	201.5			05 05 11 / Excede
380	Female	Draxxin	Bartlett	2	2N	15.5	54.5	207
382	Female	Draxxin	Bartlett	2	2N	10	41.5	204
384	Female	Draxxin	Bartlett	2	2N	16	56	248.5			05 02 11 / Excede
386	Female	Draxxin	Bartlett	2	3N	13	47	247		P1	05 04 11 / Excede
388	Female	Draxxin	Bartlett	2	3N	13.5	62	261		P1
390	Female	Draxxin	Bartlett	2	3N	14.5	54	195.5		P1
392	Female	Draxxin	Bartlett	2	3N	10.5	41.5	205		P1
394	Female	Draxxin	Bartlett	2	3N	12.5	49	197		P1
396	Female	Draxxin	Bartlett	2	4N	10	40	207
398	Female	Draxxin	Bartlett	2	4N	9.5	44.5	217
400	Female	Draxxin	Bartlett	2	4N	9.5	44.5	205
402	Female	Draxxin	Bartlett	2	4N	10	35	182
404	Female	Draxxin	Bartlett	2	4N	9.5	31.5	177		P1
406	Female	Draxxin	Bartlett	2	4N	10.5	40.5	192			05 12 11 / Excede
408	Female	Draxxin	Bartlett	2	4N	10	48.5	143
410	Female	Draxxin	Bartlett	2	4N	9	45.5	217.5
412	Female	Draxxin	Bartlett	2	5N	9.5	46.5	232
414	Female	Draxxin	Bartlett	2	5N	9.5			Euthanized		06 02 11 / Excede-Dex
416	Female	Draxxin	Bartlett	2	5N	9	49.5	213.5
418	Female	Draxxin	Bartlett	2	5N	9.5	37.5	228
420	Female	Draxxin	Bartlett	2	5N	8.5	27	212			05 13 11 / Excede
422	Female	Draxxin	Bartlett	2	10S	8.5	45.5	202		P1
424	Female	Draxxin	Bartlett	2	10S	11	50.5	220.5
426	Female	Draxxin	Bartlett	2	10S	13.5	53.5	209
428	Female	Draxxin	Bartlett	2	10S	14.5	46.5	181
430	Female	Draxxin	Bartlett	2	10S	13	51	216
432	Female	Draxxin	Bartlett	2	10S	11	46.5	196.5
434	Female	Draxxin	Bartlett	2	10S	11.5	48.5	206
436	Female	Draxxin	Bartlett	2	11S	11	46	245
438	Female	Draxxin	Bartlett	2	11S	18	66	264.5
440	Female	Draxxin	Bartlett	2	11S	13	50	189
442	Female	Draxxin	Bartlett	2	11S	15.5	66.5	279.5
444	Female	Draxxin	Bartlett	2	11S	12.5	49.5	240.5
446	Female	Draxxin	Bartlett	2	12S	13	53.5	234
448	Female	Draxxin	Bartlett	2	12S	13.5	61.5	241
450	Female	Draxxin	Bartlett	2	12S	16	46	232.5
452	Female	Draxxin	Bartlett	2	12S	13.5	51	232
454	Female	Draxxin	Bartlett	2	12S	14.5	50.5	250
456	Female	Draxxin	Bartlett	2	12S	10.5	44	x
458	Female	Draxxin	Bartlett	2	12S	12	52.5	246
460	Female	Draxxin	Bartlett	2	13S	15	54	240.5
462	Female	Draxxin	Bartlett	2	13S	18.5	57.5	249.5
464	Female	Draxxin	Bartlett	2	13S	12	40	225			05 04 11 / Excede
466	Female	Draxxin	Bartlett	2	13S	13	52.5	236
468	Female	Draxxin	Bartlett	2	13S	14.5	56.5	244.5
470	Female	Draxxin	Bartlett	2	13S	12.5	36	155.5
472	Female	Draxxin	Bartlett	2	13S	14	48	225
474	Female	Draxxin	Bartlett	2	14S	11.5	40.5	222
476	Female	Draxxin	Bartlett	2	14S	15	51	242			05 06 11 / Excede
478	Female	Draxxin	Bartlett	2	14S	11.5	48	208
480	Female	Draxxin	Bartlett	2	14S	14.5	44	228			06 14 11 / Excede-Dex
482	Female	Draxxin	Bartlett	2	14S	14	60	224
484	Female	Draxxin	Bartlett	2	14S	16	55.5	228.5
486	Female	Draxxin	Bartlett	2	14S	16	50.5	238
488	Female	Draxxin	Bartlett	2	14S	11	52.5	227
490	Female	Draxxin	Bartlett	2	15S	13.5	58	178
492	Female	Draxxin	Bartlett	2	15S	17	60.5	253.5
494	Female	Draxxin	Bartlett	2	15S	12	46	242
496	Female	Draxxin	Bartlett	2	15S	13.5	53.5	242
498	Female	Draxxin	Bartlett	2	15S	10.5	41	186
500	Female	Draxxin	Bartlett	2	15S	16	53.5	213.5
502	Female	Draxxin	Bartlett	2	11N	11.5	49	217
504	Female	Draxxin	Bartlett	2	11N	11	57	230
506	Female	Draxxin	Bartlett	2	11N	12	39	201			05 03 11 / Excede
508	Female	Draxxin	Bartlett	2	11N	11	37.5	180
510	Female	Draxxin	Bartlett	2	11N	14	50.5	231
512	Female	Draxxin	Bartlett	2	11N	14.5	67.5	262			05 07 11 / Tylan-Oxy
514	Female	Draxxin	Bartlett	2	11N	14.5	56.5	209
516	Female	Draxxin	Bartlett	2	12N	13.5	57.5	247
518	Female	Draxxin	Bartlett	2	12N	15.5	58.5	239
520	Female	Draxxin	Bartlett	2	12N	12.5	59	256
522	Female	Draxxin	Bartlett	2	12N	12	47	194.5
524	Female	Draxxin	Bartlett	2	12N	12	38.5	198.5
526	Female	Draxxin	Bartlett	2	12N	16			Dead
528	Female	Draxxin	Bartlett	2	13N	18.5	52.5	214.5
530	Female	Draxxin	Bartlett	2	13N	13.5	48	169
532	Female	Draxxin	Bartlett	2	13N	12	22	132.5			06 02 11 / Excede-Dex
534	Female	Draxxin	Bartlett	2	13N	11.5	45	179.5
536	Female	Draxxin	Bartlett	2	13N	11	36.5	169.5			05 10 11 / Tylan-Oxy
538	Female	Draxxin	Bartlett	2	13N	12.5	59	257
540	Female	Draxxin	Bartlett	2	13N	13	39.5	200			05 17 11 / Excede
542	Female	Draxxin	Bartlett	2	14N	14.5	38	213			06 02 11 / Excede-Dex
544	Female	Draxxin	Bartlett	2	14N	12			Dead
546	Female	Draxxin	Bartlett	2	14N	14	40.5	202.5
548	Female	Draxxin	Bartlett	2	14N	11	35.5	224.5
550	Female	Draxxin	Bartlett	2	14N	14	37	192
552	Female	Draxxin	Bartlett	2	15N	16	55.5	252.5
554	Female	Draxxin	Bartlett	2	15N	16	51	206.5
556	Female	Draxxin	Bartlett	2	15N	14.5	59.5	226
558	Female	Draxxin	Bartlett	2	15N	13.5	20	x			05 16 11/Excede06 10 11/Excede-Dex
560	Female	Draxxin	Bartlett	2	15N	14	48	239.5
562	Female	Draxxin	Bartlett	2	15N	10.5			Mortality		05 17 11/Excede 05 22 11/Tylan-Oxy
564	Female	Draxxin	Bartlett	2	10N	11.5	51.5	229.5
566	Female	Draxxin	Bartlett	2	10N	11.5	55	236.5
568	Female	Draxxin	Bartlett	2	10N	12	32	174
570	Female	Draxxin	Bartlett	2	6S	7.5	46.5	220		Treats
572	Female	Draxxin	Bartlett	2	6S	9	29.5	193		Treats
574	Female	Draxxin	Bartlett	2	6S	8.5	51.5	*	*(228.0) (245.0)	Treats
576	Female	Draxxin	Bartlett	2	7S	7	29	176		Treats	05 03 11 / Excede
578	Female	Draxxin	Bartlett	2	7S	7	27.5	206.5
580	Female	Draxxin	Bartlett
582	Female	Draxxin	Bartlett
584	Female	Draxxin	Bartlett
586	Female	Draxxin	Bartlett
588	Female	Draxxin	Bartlett
590	Female	Draxxin	Bartlett
592	Female	Draxxin	Bartlett
594	Female	Draxxin	Bartlett
596	Female	Draxxin	Bartlett
598	Female	Draxxin	Bartlett
600	Female	Draxxin	Bartlett						181.0 ?	Tag not used
602	Male	Draxxin	Bartlett	1	1S	13	42.5	230
604	Male	Draxxin	Bartlett	1	1S	13			Euthanized	P1	05 31 11 / Excede-Dex
606	Male	Draxxin	Bartlett	1	1S	16	43.5	208		P1
608	Male	Draxxin	Bartlett	1	1S	9.5	28.5	135		P1
610	Male	Draxxin	Bartlett	1	1S	11	30.5	196		P1
612	Male	Draxxin	Bartlett	1	1S	15.5	55	233
614	Male	Draxxin	Bartlett	1	1S	15.5	34.5	237		P1
616	Male	Draxxin	Bartlett	1	1N	12	24	x			06 15 11 / Tylan-Oxytet
618	Male	Draxxin	Bartlett	1	1N	13	48.5	228
620	Male	Draxxin	Bartlett	1	1N	14	40.5	220
622	Male	Draxxin	Bartlett	1	1N	15.5	54.5	215.5
624	Male	Draxxin	Bartlett	1	1N	11.5	47.5	248.5
626	Male	Draxxin	Bartlett	1	1N	12	34	233
628	Male	Draxxin	Bartlett	1	1N	14	37.5	243
630	Male	Draxxin	Bartlett	1	2S	12.5	39.5	213		P1
632	Male	Draxxin	Bartlett	1	2S	11	36.5	224		P1
634	Male	Draxxin	Bartlett	1	2S	11			Euthanized	P1	05 03 11 / Excede
636	Male	Draxxin	Bartlett	1	2S	13.5	53	216.5
638	Male	Draxxin	Bartlett	1	2S	12	43.5	220		P1
640	Male	Draxxin	Bartlett	1	2S	12	32.5	211		P1
642	Male	Draxxin	Bartlett	1	2S	10.5	42	225.5		P1
644	Male	Draxxin	Bartlett	1	2N	12.5			Euthanized		05 26 11 / Tylan-Oxy
646	Male	Draxxin	Bartlett	1	2N	11.5	53	*	*(232.0) (214.0)
648	Male	Draxxin	Bartlett	1	2N	12.5	49.5	238		P1
650	Male	Draxxin	Bartlett	1	2N	13.5	36.5	x		P1
652	Male	Draxxin	Bartlett	1	2N	16	41.5	228		P1
654	Male	Draxxin	Bartlett	1	2N	13.5	36	218.5		P1
656	Male	Draxxin	Bartlett	1	2N	12.5	47	218.5
658	Male	Draxxin	Bartlett	1	2N	14.5	37.5	*	*(242.0) (239.5)	P1
660	Male	Draxxin	Bartlett	1	2N	13.5	45	207		P1
662	Male	Draxxin	Bartlett	1	3S	14	40	x		P1
664	Male	Draxxin	Bartlett	1	3S	13	35	x		P1
666	Male	Draxxin	Bartlett	1	3S	13.5	28.5	215		P1	05 12 11 / Excede
668	Male	Draxxin	Bartlett	1	3S	11	29.5	224		P1
670	Male	Draxxin	Bartlett	1	3S	17.5	49	235.5		P1
672	Male	Draxxin	Bartlett	1	3S	10.5	27	x		P1	05 04 11 / Excede
674	Male	Draxxin	Bartlett	1	3N	12	26.5	145		P1	06 15 11 / Excede-Dex
676	Male	Draxxin	Bartlett	1	3N	15			Dead	P1
678	Male	Draxxin	Bartlett	1	3N	11.5	37	212		P1
680	Male	Draxxin	Bartlett	1	3N	13	46.5	x		P1
682	Male	Draxxin	Bartlett	1	3N	10.5	41	219		P1	05 04 11 / Excede
684	Male	Draxxin	Bartlett	1	3N	10.5	35	208.5		P1
686	Male	Draxxin	Bartlett	1	4S	8	43	199.5		P1
688	Male	Draxxin	Bartlett	1	4S	8.5	26.5	185
690	Male	Draxxin	Bartlett	1	4S	9.5	22	x		P1
692	Male	Draxxin	Bartlett	1	4S	8.5	31.5	229		P1
694	Male	Draxxin	Bartlett	1	4S	10	35	244		P1	06 04 11 / Excede-Dex
696	Male	Draxxin	Bartlett	1	4S	11	43	190
698	Male	Draxxin	Bartlett	1	4N	11.5	25	206.5
700	Male	Draxxin	Bartlett	1	4N	10	45	231.5
702	Male	Draxxin	Bartlett	1	4N	12.5	38.5	215
704	Male	Draxxin	Bartlett	1	5S	10	27.5	x
706	Male	Draxxin	Bartlett	1	5S	9	39	223.5
708	Male	Draxxin	Bartlett	1	5S	7.5	26.5	169
710	Male	Draxxin	Bartlett	1	5S	9	22	x		P1	04 31 11 Excede 05 22 11 Tylan-Oxy
712	Male	Draxxin	Bartlett	1	5S	10.5	46.5	223		P1
714	Male	Draxxin	Bartlett	1	5S	8.5	38.5	240		P1
716	Male	Draxxin	Bartlett	1	5S	11.5	38.5	233		P1
718	Male	Draxxin	Bartlett	1	5N	10.5	32.5	216.5
720	Male	Draxxin	Bartlett	1	5N	10.5	50	117.5
722	Male	Draxxin	Bartlett	1	5N	11.5	48	217
724	Male	Draxxin	Bartlett	1	5N	10	46	270.5			05 19 11 / Excede
726	Male	Draxxin	Bartlett	1	5N	10	39	254
728	Male	Draxxin	Bartlett	1	5N	11	38.5	246.5		P1
730	Male	Draxxin	Bartlett	1	5N	10	43	206.5
732	Male	Draxxin	Bartlett	1	10N	13.5	46.5	186
734	Male	Draxxin	Bartlett	1	10N	13	37	200.5
736	Male	Draxxin	Bartlett	1	10N	13.5	34.5	189.5
738	Male	Draxxin	Bartlett	1	10N	15	49.5	188.5
740	Male	Draxxin	Bartlett	1	10N	13.5	38.5	*	*(214.0) (194.5)_
742	Male	Draxxin	Bartlett	1	10N	15	44	259.5
744	Male	Draxxin	Bartlett	1	10N	13			Euthanized		05 26 11 / Excede-Dex
746	Male	Draxxin	Bartlett	1	10N	13	37.5	227
748	Male	Draxxin	Bartlett	1	11N	11	38	224			06 05 11 / Excede-Dex
750	Male	Draxxin	Bartlett	1	11N	17.5	60	267.5
752	Male	Draxxin	Bartlett	1	11N	14.5	58.5	259
754	Male	Draxxin	Bartlett	1	11N	16.5	51.5	237
756	Male	Draxxin	Bartlett	1	11N	11			Dead		05 03 11Tylan-Oxy 05 01 11 Excede
758	Male	Draxxin	Bartlett	1	11N	12	28	154.5			06 03 11 / Excede-Dex
760	Male	Draxxin	Bartlett	1	12N	15.5	49.5	267
762	Male	Draxxin	Bartlett	1	12N	15.5	48.5	244
764	Male	Draxxin	Bartlett	1	12N	13	32	198.5			06 03 11 / Excede-Dex
766	Male	Draxxin	Bartlett	1	12N	12.5	45.5	259
768	Male	Draxxin	Bartlett	1	12N	18.5	37.5	227			06 03 11 / Excede-Dex
770	Male	Draxxin	Bartlett	1	12N	18	46.5	x
772	Male	Draxxin	Bartlett	1	12N	17	58.5	*	*(242.0) (261.5)
774	Male	Draxxin	Bartlett	1	13N	17	43	239			06 04 11 / Excede-Dex
776	Male	Draxxin	Bartlett	1	13N	16	63	271.5
778	Male	Draxxin	Bartlett	1	13N	14.5	51	x
780	Male	Draxxin	Bartlett	1	13N	10.5	29.5	196			05 24 11 / Excede-Dex
782	Male	Draxxin	Bartlett	1	13N	12	38.5	x
784	Male	Draxxin	Bartlett	1	13N	13.5	40	120.5
786	Male	Draxxin	Bartlett	1	13N	17			Dead
788	Male	Draxxin	Bartlett	1	14N	15.5			Dead		05 31 11 / Excede-Dex
790	Male	Draxxin	Bartlett	1	14N	13.5	34	183.5			06 03 11 / Excede-Dex
792	Male	Draxxin	Bartlett	1	14N	15	43	x
794	Male	Draxxin	Bartlett	1	14N	10.5	35.5	153			05 05 11 / Excede
796	Male	Draxxin	Bartlett	1	14N	14	40.5	235.5			06 03 11 / Excede-Dex
798	Male	Draxxin	Bartlett	1	14N	13.5	35.5	225
800	Male	Draxxin	Bartlett	1	14N	16			Euthanized		05 07 11Tylan-Oxy06 10 11Excede-De
802	Male	Draxxin	Bartlett	1	14N	11.5	39.5	226
804	Male	Draxxin	Bartlett	1	14N	14.5	39.5	226
806	Male	Draxxin	Bartlett	1	14N	13.5	41	228
808	Male	Draxxin	Bartlett	1	15N	15.5	46	204
810	Male	Draxxin	Bartlett	1	15N	11.5	45.5	x			06 04 11 / Excede-Dex
812	Male	Draxxin	Bartlett	1	15N	13.5	35	224.5
814	Male	Draxxin	Bartlett	1	15N	12			Dead
816	Male	Draxxin	Bartlett	1	15N	13.5	46	237
818	Male	Draxxin	Bartlett	1	15N	14	44	214.5
820	Male	Draxxin	Bartlett	1	10S	12.5	33	100
822	Male	Draxxin	Bartlett	1	10S	15	31.5	220.5			06 03 11 / Excede-Dex
824	Male	Draxxin	Bartlett	1	10S	14.5	40.5	205			06 03 11 / Excede-Dex
826	Male	Draxxin	Bartlett	1	10S	13			Euthanized		06 03 11 / Excede-Dex
828	Male	Draxxin	Bartlett	1	10S	14.5	46.5	236.5
830	Male	Draxxin	Bartlett	1	10S	14	52	234.5
832	Male	Draxxin	Bartlett	1	10S	12	35	209
834	Male	Draxxin	Bartlett	1	11S	17	51.5	245.5
836	Male	Draxxin	Bartlett	1	11S	14.5	63.5	265
838	Male	Draxxin	Bartlett	1	11S	14.5	51	257.5
840	Male	Draxxin	Bartlett	1	11S	15	43.5	243.5
842	Male	Draxxin	Bartlett	1	12S	13.5	50	254.5
844	Male	Draxxin	Bartlett	1	12S	13.5	47	269.5
846	Male	Draxxin	Bartlett	1	12S	11.5	42.5	207			06 03 11 / Excede-Dex
848	Male	Draxxin	Bartlett	1	12S	13.5	48	230
850	Male	Draxxin	Bartlett	1	12S	10.5	40.5	216.5
852	Male	Draxxin	Bartlett	1	12S	15	53	269.5
854	Male	Draxxin	Bartlett	1	13S	11.5	27.5	208			05 26 11 / Excede-Dex
856	Male	Draxxin	Bartlett	1	13S	14.5	51.5	242
858	Male	Draxxin	Bartlett	1	13S	16.5	44.5	x
860	Male	Draxxin	Bartlett	1	13S	18.5	51	*	*(231.0) (258.0)
862	Male	Draxxin	Bartlett	1	13S	13.5	52	236.5
864	Male	Draxxin	Bartlett	1	13S	12	43.5	237
866	Male	Draxxin	Bartlett	1	13S	11.5	33	182			06 10 11 / Excede-Dex
868	Male	Draxxin	Bartlett	1	14S	14	48.5	216
870	Male	Draxxin	Bartlett	1	14S	12.5	28.5	187			06 03 11 / Excede-Dex
872	Male	Draxxin	Bartlett	1	14S	10	33.5	197
874	Male	Draxxin	Bartlett	1	14S	17.5	44.5	x
876	Male	Draxxin	Bartlett	1	14S	16.5	42	228.5
878	Male	Draxxin	Bartlett	1	15S	14	43.5	247.5			06 03 11 / Excede-Dex
880	Male	Draxxin	Bartlett	1	15S	11.5	31	172			06 03 11 / Excede-Dex
882	Male	Draxxin	Bartlett	1	15S	16.5			Euthanized		06 03 11 / Excede-Dex
884	Male	Draxxin	Bartlett	1	15S	12.5	34.5	222
886	Male	Draxxin	Bartlett	1	15S	16	51.5	251.5
888	Male	Draxxin	Bartlett	1	15S	11.5	45	240.5
890	Male	Draxxin	Bartlett	1	15S	12	51	*	*(238.5) (258.0)
892	Male	Draxxin	Bartlett	1	15S	12	44	207			05 30 11 / Excede-Dex
894	Male	Draxxin	Bartlett	1
896	Male	Draxxin	Bartlett	1
898	Male	Draxxin	Bartlett	1
900	Male	Draxxin	Bartlett	1
902	Male	Draxxin	Bartlett	1	1S	13.5	43	219
904	Male	Draxxin	Bartlett	1	1S	10	43.5	234.5
906	Male	Draxxin	Bartlett	1	1S	17	57	263
908	Male	Draxxin	Bartlett	1	1S	14.5	37	244
910	Male	Draxxin	Bartlett	1	1S	15.5	61.5	249
912	Male	Draxxin	Bartlett	1	1S	10.5	42.5	230
914	Male	Draxxin	Bartlett	1	2S	14	46.5	250
916	Male	Draxxin	Bartlett	1	2S	14.5	61.5	230
918	Male	Draxxin	Bartlett	1	2S	11			Dead	P1	05 04 11/Excede-Dex05 05 11/Tylan-Oxy 05 09 11/Tylan-Oxy
920	Male	Draxxin	Bartlett	1	2S	10.5	42.5	x		P1	05 08 11 / Tylan-Oxy
922	Male	Draxxin	Bartlett	1	2S	10	38.5	196.5		P1
924	Male	Draxxin	Bartlett	1	2S	14	54.5	237		P1
926	Male	Draxxin	Bartlett	1	2S	13	47	241.5		P1
928	Male	Draxxin	Bartlett	1	2S	12	40	195.5		P1
930	Male	Draxxin	Bartlett	1	2S	13	55	221.5		P1
932	Male	Draxxin	Bartlett	1	3S	12	40.5	225		P1	05 06 11 / Excede
934	Male	Draxxin	Bartlett	1	3S	11.5	31	x		P1	05 04 11 / Excede
936	Male	Draxxin	Bartlett	1	3S	13	38	192.5		P1
938	Male	Draxxin	Bartlett	1	3S	10	35.5	218.5		P1
940	Male	Draxxin	Bartlett	1	3S	12	31	220		P1	06 05 11 / Excede-Dex
942	Male	Draxxin	Bartlett	1	3S	11.5	27	187		P1	05 03 11 / Excede
944	Male	Draxxin	Bartlett	1	3S	10	46.5	272		P1
946	Male	Draxxin	Bartlett	1	3S	18.5	55.5	222		P1
948	Male	Draxxin	Bartlett	1	4S	9.5	36	224.5		P1
950	Male	Draxxin	Bartlett	1	4S	11	46	246.5
952	Male	Draxxin	Bartlett	1	4S	9.5	52	x
954	Male	Draxxin	Bartlett	1	4S	9.5	35	219.5
956	Male	Draxxin	Bartlett	1	4S	10.5	53	212.5
958	Male	Draxxin	Bartlett	1	4S	9	40.5	210
960	Male	Draxxin	Bartlett	1	4S	9.5	28	218.5			06 04 11 / Excede-Dex
962	Male	Draxxin	Bartlett	1	5S	9	32	220.5
964	Male	Draxxin	Bartlett	1	5S	8.5	36.5	184.5		P1
966	Male	Draxxin	Bartlett	1	5S	8.5	33	182
968	Male	Draxxin	Bartlett	2	5S	8.5	37	202
970	Male	Draxxin	Bartlett	2	5S	8.5	37	113.5
972	Male	Draxxin	Bartlett	2	5S	8			Dead
974	Male	Draxxin	Bartlett	2	5S	7.5	34	200		P1	05 05 11 / Excede
976	Male	Draxxin	Bartlett	2	5S	9	25.5	193.5
978	Male	Draxxin	Bartlett	2	1N	15	55.5	258
980	Male	Draxxin	Bartlett	2	1N	14.5	49	206
982	Male	Draxxin	Bartlett	2	1N	12.5	34.5	201.5
984	Male	Draxxin	Bartlett	2	1N	13	32	*	* unsure tag#		05 22 11 / Excede-Dex
986	Male	Draxxin	Bartlett	2	1N	13.5	39.5	213
988	Male	Draxxin	Bartlett	2	1N	17.5	55.5	249
990	Male	Draxxin	Bartlett	2	1N	14	53.5	245
992	Male	Draxxin	Bartlett	2	1N	15.5	49	222.5
994	Male	Draxxin	Bartlett	2	1N	13.5	50.5	212
996	Male	Draxxin	Bartlett	2	2N	15	64	254.5
998	Male	Draxxin	Bartlett	2	2N	15.5	38	223
1000	Male	Draxxin	Bartlett	2	2N	16.5	66.5	250.5
1002	Male	Draxxin	Bartlett	2	2N	15	41.5	134	Duplicate 1002 = 51.5
1004	Male	Draxxin	Bartlett	2	2N	13.5	65.5	*	*(256.5) (217.0)
1006	Male	Draxxin	Bartlett	2	2N	12.5	59	253.5
1008	Male	Draxxin	Bartlett	2	3N	12	51.5	233		P1
1010	Male	Draxxin	Bartlett	2	3N	12.5	25	236.5		P1	05 18 11 / Excede-Dex
1012	Male	Draxxin	Bartlett	2	3N	11.5	35	206		P1
1014	Male	Draxxin	Bartlett	2	3N	11	36	192		P1	05 03 11/Excede05 05 11/Tylan-Oxy06 06 11/Excede-Dex
1016	Male	Draxxin	Bartlett	2	3N	10.5	24	130.5		P1	05 03 11 / Excede
1018	Male	Draxxin	Bartlett	2	3N	14	58	244		P1	06 09 11 / Excede-Dex
1020	Male	Draxxin	Bartlett	2	3N	12.5	51	224		P1
1022	Male	Draxxin	Bartlett	2	3N	10	44	195		P1
1024	Male	Draxxin	Bartlett	2	4N	9.5	32.5	205.5			05 03 11 / Excede
1026	Male	Draxxin	Bartlett	2	4N	10	34.5	185.5
1028	Male	Draxxin	Bartlett	2	4N	9.5	35.5	190		P1
1030	Male	Draxxin	Bartlett	2	4N	9.5	30	x		P1
1032	Male	Draxxin	Bartlett	2	4N	10.5	52.5	236
1034	Male	Draxxin	Bartlett	2	4N	10	41	179.5
1036	Male	Draxxin	Bartlett	2	5N	9			Euthanized		06 08 11 / Excede-Dex
1038	Male	Draxxin	Bartlett	2	5N	9			Euthanized		06 15 11 / Baytril-Dex
1040	Male	Draxxin	Bartlett	2	5N	10.5	26	129			05 20 11Excede-Dex06 09 11Excede-Dex
1042	Male	Draxxin	Bartlett	2	5N	9	36	225.5
1044	Male	Draxxin	Bartlett	2	5N	9	24.5	166		P1	05 05 11/Excede 05 09 11/Tylan-Oxy 05 17 11/Baytril
1046	Male	Draxxin	Bartlett	2	5N	9.5	32.5	194
1048	Male	Draxxin	Bartlett	2	5N	9	31.5	212.5
1050	Male	Draxxin	Bartlett	2	5N	9.5	24.5	204.5			05 17 11/ Baytril-Dex 06 03 11/Excede-Dex
1052	Male	Draxxin	Bartlett	2	10S	13.5	49.5	223
1054	Male	Draxxin	Bartlett	2	10S	11.5	42	227
1056	Male	Draxxin	Bartlett	2	10S	14	63	279
1058	Male	Draxxin	Bartlett	2	10S	11	57.5	243.5
1060	Male	Draxxin	Bartlett	2	10S	13.5	47	253.5
1062	Male	Draxxin	Bartlett	2	10S	13	49	185.5
1064	Male	Draxxin	Bartlett	2	10S	13	55.5	x
1066	Male	Draxxin	Bartlett	2	11S	10	41	222
1068	Male	Draxxin	Bartlett	2	11S	13	47	230.5
1070	Male	Draxxin	Bartlett	2	11S	17.5	56	252
1072	Male	Draxxin	Bartlett	2	11S	14	52.5	x			05 28 11 / Excede-Dex
1074	Male	Draxxin	Bartlett	2	11S	14.5	45.5	232
1076	Male	Draxxin	Bartlett	2	11S	13	52	134.5
1078	Male	Draxxin	Bartlett	2	11S	16	45.5	239
1080	Male	Draxxin	Bartlett	2	11S	14.5	54	*	*(219.0) (204.0)
1082	Male	Draxxin	Bartlett	2	11S	12		243.5	Lost/Found		05 09 11/Baytril-Dex 05 16 11/Excede-Dex
1084	Male	Draxxin	Bartlett	2	12S	12.5	56	227
1086	Male	Draxxin	Bartlett	2	12S	14.5	57.5	253
1088	Male	Draxxin	Bartlett	2	12S	12	47.5	209
1090	Male	Draxxin	Bartlett	2	12S	14	44	218.5
1092	Male	Draxxin	Bartlett	2	12S	11.5	40	162
1094	Male	Draxxin	Bartlett	2	12S	15.5	65.5	236
1096	Male	Draxxin	Bartlett	2	13S	15	41	x
1098	Male	Draxxin	Bartlett	2	13S	12	46	244
1100	Male	Draxxin	Bartlett	2	13S	12	56.5	237			05 12 11 / Excede-Dex
1102	Male	Draxxin	Bartlett	2	13S	16.5	61.5	240
1104	Male	Draxxin	Bartlett	2	13S	14.5	51.5	231.5
1106	Male	Draxxin	Bartlett	2	13S	11.5	31.5	100			05 19 11 / Excede-Dex
1108	Male	Draxxin	Bartlett	2	14S	11.5	47	x
1110	Male	Draxxin	Bartlett	2	14S	10.5	42	186
1112	Male	Draxxin	Bartlett	2	14S	12.5	49	246.5
1114	Male	Draxxin	Bartlett	2	14S	10.5	42.5	218
1116	Male	Draxxin	Bartlett	2	14S	11.5	41.5	185.5
1118	Male	Draxxin	Bartlett	2	15S	15	26.5	x
1120	Male	Draxxin	Bartlett	2	15S	14.5	52.5	247
1122	Male	Draxxin	Bartlett	2	15S	12	43.5	221
1124	Male	Draxxin	Bartlett	2	15S	12	50.5	231
1126	Male	Draxxin	Bartlett	2	15S	14.5	51.5	231
1128	Male	Draxxin	Bartlett	2	15S	12	50.5	221
1130	Male	Draxxin	Bartlett	2	15S	12.5	54.5	200
1132	Male	Draxxin	Bartlett	2	11N	11	42.5	211			05 01 11 / Excede
1134	Male	Draxxin	Bartlett	2	11N	14.5	33.5	232.5
1136	Male	Draxxin	Bartlett	2	11N	12	33	x
1138	Male	Draxxin	Bartlett	2	11N	14.5	52.5	214.5
1140	Male	Draxxin	Bartlett	2	11N	11	30	217.5
1142	Male	Draxxin	Bartlett	2	11N	12	34.5	185.5		lame/prolapse
1144	Male	Draxxin	Bartlett	2	12N	13.5		228	Lost/Found
1146	Male	Draxxin	Bartlett	2	12N	15	41.5	221
1148	Male	Draxxin	Bartlett	2	12N	11.5	46	210.5
1150	Male	Draxxin	Bartlett	2	12N	13	57.5	214
1152	Male	Draxxin	Bartlett	2	12N	13.5	53.5	247
1154	Male	Draxxin	Bartlett	2	12N	16.5	50	225
1156	Male	Draxxin	Bartlett	2	12N	11	35.5	203
1158	Male	Draxxin	Bartlett	2	13N	12	36	x
1160	Male	Draxxin	Bartlett	2	12N	10	44.5	228.5
1162	Male	Draxxin	Bartlett	2	13N	14	54.5	207.5
1164	Male	Draxxin	Bartlett	2	13N	12.5	40.5	178.5
1166	Male	Draxxin	Bartlett	2	13N	17.5	80	230.5
1168	Male	Draxxin	Bartlett	2	13N	15	49.5	239
1170	Male	Draxxin	Bartlett	2	13N	11	50	237
1172	Male	Draxxin	Bartlett	2	13N	14.5	37	187
1174	Male	Draxxin	Bartlett	2	14N	11.5	37.5	x			06 02 11 / Excede-Dex
1176	Male	Draxxin	Bartlett	2	14N	17	58.5	262
1178	Male	Draxxin	Bartlett	2	14N	12.5	55	218
1180	Male	Draxxin	Bartlett	2	14N	13	25	x			05 07 11 / Tylan-Oxy
1182	Male	Draxxin	Bartlett	2	14N	11.5	41.5	227			05 16 11 / Excede-Dex
1184	Male	Draxxin	Bartlett	2	14N	16	45.5	217
1186	Male	Draxxin	Bartlett	2	14N	16.5	48	237.5
1188	Male	Draxxin	Bartlett	2	14N	14.5	59.5	214
1190	Male	Draxxin	Bartlett	2	15N	16.5	69	251
1192	Male	Draxxin	Bartlett	2	15N	13.5	45.5	257.5
1194	Male	Draxxin	Bartlett	2	15N	13.5	42	215.5
1196	Male	Draxxin	Bartlett	2	15N	11.5	53.5	*	*(233.5) (234.0)
1198	Male	Draxxin	Bartlett	2	15N	14	52.5	160.5
1200	Male	Draxxin	Bartlett	2	15N	12.5	56	217
						12.5634	43.2459	216.181
					Placebo	12.4477	40.2864	213.103
						0.115672	2.95955	3.0783
